# Supplementary material for: Genome-wide array-CGH analysis reveals YRF1 gene copy number variation that modulates genetic stability in distillery yeasts
Source: Oncotarget. 2015 Sep 10;6(31):30650–63. doi: 10.18632/oncotarget.5594 (PMC4741559; doi:10.18632/oncotarget.5594)
Supplement: Supplementary file 1 [file oncotarget-06-30650-s001.xls]

## Sheet: array-CGH-based heat map
ORF	Gene	Chromosome	Position	5	3	2	4	6	1	16	19	9	8	7	12	10	21	13	14	15	11	18	20	17	22		Color scale	LogRatio
YAL069W	YAL069W	1	492	0.0750957	0.0367674	-0.0752401	-0.339026	-0.330136	-0.225063	-0.493525	-0.0037287	-0.878896	-0.412004	-0.390235	-0.325092	-0.155889	-0.0572996	0.119972	0.166156	0.0255246	-0.089994	0.503264	0.569101	0.471951	0.135732		-4	≤ -4
YAL068C	PAU8	1	1988	0.132186	0.304653	0.239671	0.0155143	0.0834786	0.155416	0.265337	0.0423985	-1.0219	-0.0857951	-0.201948	-0.256087	-0.0150311	-0.27794	-0.243027	-0.234069	-0.0406467	-0.35769	-0.186063	-0.291642	0.000653258	0.202233		-3	-3
YAL067C	SEO1	1	8125	-0.365279	-0.0802294	-0.150468	-0.231567	-0.565069	-0.288783	-0.015375	-0.249181	-3.38837	0.90101	0.49983	0.531151	0.575066	0.294894	0.26183	0.251749	0.285839	-0.0944956	-0.078717	-0.206774	0.475511	1.47083		-2	-2
YAL066W	YAL066W	1	10245	-0.652134	-0.56165	-1.04404	-0.982767	-1.01225	-1.05978	-0.851289	-0.486917	-2.78011	0.36077	-0.00228688	0.0801714	0.557327	0.247873	0.00222046	0.373415	0.119135	0.180573	0.437841	0.391733	1.0423	2.01633		-1	-1
YAL065C	YAL065C	1	11758	-0.0942254	-0.021972	-0.0623064	-0.220316	-0.227358	-0.00778693	0.15415	0.0637727	-4.26725	0.566864	0.283464	0.291817	0.248929	0.119914	0.384515	0.248215	0.213846	-0.0277135	0.0615171	-0.1822	0.101226	0.845925		0	0
YAL064W-B	YAL064W-B	1	12236	0.541068	0.210608	0.0397653	0.0492253	-0.0100948	0.172235	-0.0533516	0.193336	-1.75621	-0.175572	-0.514236	-0.568415	-0.215041	-0.0950064	0.0702885	0.0223853	-0.263534	-0.0194867	0.67367	0.459574	0.53963	-0.257156		1	1
YAL064C-A	TDA8	1	13553	-0.601072	-0.320373	-1.26566	-1.42797	-1.06523	-1.08253	-1.11751	-1.22622	-2.04516	0.501259	0.277678	0.212376	0.504903	0.546936	0.846151	0.778055	0.583572	0.747264	1.23756	1.09412	1.27799	1.58479		2	2
YAL064W	YAL064W	1	21708	1.16544	1.23818	1.08106	1.01543	0.972968	1.02236	1.17456	0.208481	-4.68512	-4.49739	-4.70063	-5.14407	-4.6843	-4.67447	-5.20908	-5.63227	-5.09962	-3.10204	-3.56848	-3.37679	-2.9567	-5.2201		3	≥ 3
YAL063C	FLO9	1	25984	0.818879	0.508618	0.477948	0.366987	0.124368	0.282366	0.128745	0.229894	-1.31165	-0.808748	-1.02762	-0.945676	-0.643252	-0.638747	-0.408058	-0.385149	-0.668071	-0.519398	0.229512	0.0852516	-0.0749537	-0.63925
YAL062W	GDH3	1	32253	-0.165164	0.0366348	-0.214865	-0.451745	-0.45826	-0.263215	-0.0686771	-0.0924772	0.0451729	0.189571	-0.0869038	-0.13714	-0.117983	-0.298595	0.0754002	-0.0289605	0.0307441	-0.287494	-0.0496997	-0.367742	-0.00746259	0.77971
YAL061W	BDH2	1	34074	0.157168	0.315072	0.0553959	-0.0888671	-0.209176	-0.0684512	0.0631604	-0.15694	-0.166351	0.0566461	-0.212802	-0.228097	-0.148914	-0.271856	0.0631355	-0.05439	-0.0615495	-0.347718	-0.207105	-0.437469	0.223335	0.840627
YAL060W	BDH1	1	35729	0.357922	0.00947391	0.125162	0.0992066	-0.0825685	-0.0524078	-0.160608	0.0339292	-0.15442	-0.0103491	-0.222499	-0.17506	-0.0668367	-0.0461075	0.102166	0.0408823	-0.140497	-0.103113	0.316318	0.26738	0.365062	-0.206352
YAL059W	ECM1	1	36828	0.702987	0.603543	0.414276	0.16836	-0.0157419	0.0223439	0.0606693	-0.116848	-0.571933	0.088138	-0.179138	-0.138072	-0.0206821	-0.064463	0.158252	0.0530399	-0.105629	-0.039048	0.371056	0.237333	0.460717	-0.00868015
YAL058W	CNE1	1	38218	0.0965786	0.0847277	0.0391093	0.0316381	0.0319329	-0.0126695	-0.069351	0.0965875	-0.0874733	-0.105507	-0.241601	-0.240048	-0.090212	-0.0372862	0.026246	0.0373738	-0.214635	-0.254055	0.18773	-0.0546466	0.373548	-0.277291
YAL056C-A	YAL056C-A	1	38871	-0.0264919	-0.0366368	-0.0516124	-0.0275032	0.00220639	-0.0284328	0.0617411	0.0622146	-0.150452	0.0933573	-0.12282	-0.0169417	0.0719962	0.0517467	0.107824	0.0917079	-0.10893	-0.309057	0.11858	-0.294835	0.463387	-0.184993
YAL056W	GPB2	1	40580	-0.448245	-0.297404	-0.565871	-0.637808	-1.04995	-0.597898	-0.739514	-0.4012	-0.382622	0.0742923	-0.330438	-0.174344	0.0880935	-0.0178654	-0.0989388	-0.100844	-0.300361	-0.111056	0.314795	0.0551615	0.670224	1.1492
YAL055W	PEX22	1	42448	0.12489	-0.0318027	-0.283042	-0.374862	-0.531189	-0.495876	-0.597734	-0.346436	-0.700535	0.410501	0.106928	0.25003	0.331825	0.285479	0.430141	0.358804	0.20272	0.254065	0.676129	0.632679	0.689298	0.302357
YAL054C	ACS1	1	43951	0.0505498	-0.0425933	-0.0232488	-0.00199959	0.00956819	0.0130154	0.0988931	0.146981	-0.002591	0.139489	-0.0236364	-0.0305596	0.0056714	-0.00671609	0.114009	-0.0392295	-0.14128	-0.19664	-0.119623	-0.155486	0.127352	-0.0799408
YAL053W	FLC2	1	47074	0.575344	0.196661	0.0677415	0.0323411	-0.342032	-0.0744581	-0.3286	-0.0383379	-0.190605	-0.176749	-0.392464	-0.294868	-0.171525	-0.0892143	-0.088469	-0.164987	-0.371358	0.0540264	0.456418	0.353193	0.432078	0.0014987
YAL051W	OAF1	1	50135	0.406008	0.117553	0.120815	0.0475686	-0.260474	-0.142116	-0.238326	-0.0613786	-0.13137	0.128542	-0.149332	-0.0100638	0.105842	0.0777616	0.151481	0.0750686	-0.137196	0.11364	0.41922	0.328114	0.430421	-0.0634706
YAL049C	AIM2	1	52225	0.572309	0.224375	0.247013	0.219796	-0.120211	-0.0868969	-0.213285	0.0180692	-0.153383	-0.054881	-0.230431	-0.156197	-0.006525	-0.0279112	0.02924	-0.0296905	-0.234221	0.0393409	0.375282	0.38488	0.434823	-0.325434
YAL048C	GEM1	1	53795	0.758877	0.595219	0.539378	0.597382	0.393317	0.378774	0.425568	0.0862606	-0.800451	0.107129	-0.0934924	-0.175741	-0.00780363	-0.0465899	0.0300033	-0.0776955	-0.17031	-0.044106	0.0745688	0.167307	0.281994	-0.0570104
YAL047C	SPC72	1	55923	0.086776	0.0421254	0.0260809	-0.0093553	-0.0916163	-0.135065	0.0897814	-0.16218	0.0821178	0.228486	0.0593449	0.0256135	0.0785458	0.0355508	0.0517225	-0.0625008	-0.13359	-0.0621571	-0.130473	-0.0127654	0.203798	-0.0305097
YAL046C	AIM1	1	57207	0.26216	0.218505	0.0166935	-0.150042	-0.307237	-0.222946	-0.0830157	-0.253771	-0.191168	0.275485	0.0130836	-0.00495297	0.0943049	0.0327326	0.30369	0.153224	0.0753098	0.0965683	0.398612	0.204474	0.210177	0.262386
YAL045C	YAL045C	1	57642	-0.226053	0.00550822	-0.279226	-0.311133	-0.413203	-0.227687	0.0670172	0.0750441	0.0205554	0.023031	-0.354199	-0.374296	-0.285381	-0.398234	-0.06633	-0.131892	-0.184695	-0.555398	-0.186315	-0.478441	-0.0427514	1.4915
YAL044W-A	YAL044W-A	1	57684	-0.128651	0.0402819	-0.128974	-0.221044	-0.288278	-0.113166	0.201993	-0.0823076	0.122641	0.279818	0.00297155	-0.00270753	-0.129205	-0.191827	0.0471089	-0.166452	-0.0806419	-0.399555	-0.315436	-0.617145	-0.0378777	0.968675
YAL044C	GCV3	1	58206	0.15932	0.194565	0.185359	0.16014	-0.52721	-0.224331	-0.134818	-0.268205	-0.612957	-0.146456	-0.526761	-0.512295	-0.156052	-0.404362	-0.382823	-0.282572	-0.340649	-0.345687	0.193961	-0.235815	0.393844	1.68056
YAL043C	PTA1	1	59873	0.598454	0.210361	0.332589	0.271363	0.075908	0.162802	0.129207	0.155921	0.0179045	-0.188679	-0.39336	-0.45776	-0.293382	-0.243593	-0.191571	-0.310792	-0.53613	-0.273991	-0.0899492	-0.156182	-0.0620924	-0.485189
YAL042C-A	YAL042C-A	1	61419	0.287889	0.363381	0.291163	0.137298	-0.501956	-0.167704	-0.0354801	-0.268163	-0.327364	0.0180442	-0.398588	-0.303932	0.157846	-0.341625	-0.268168	-0.0289152	-0.269066	-0.240354	0.171191	-0.369813	0.528472	0.427712
YAL042W	ERV46	1	61939	0.31099	0.322959	0.18248	0.0180485	-0.175188	-0.141072	0.0306577	-0.14696	-0.0168556	0.203591	-0.0242395	-0.0429343	-0.0589509	-0.082613	0.129901	-0.0402382	-0.119729	-0.127978	0.0535091	-0.0311033	0.0275286	0.125668
YAL041W	CDC24	1	64122	-0.382821	-0.359427	-0.246444	-0.194102	-0.0730702	0.0874278	0.135359	0.175215	-0.0295746	0.299039	0.0686362	0.0641418	0.0266857	0.112111	0.285383	0.0537107	0.0164421	-0.32497	-0.271971	-0.442409	-0.0541704	0.110055
YAL040C	CLN3	1	66649	0.546169	0.197405	0.132257	0.175296	0.0447544	0.131641	-0.140958	0.145591	-0.109952	-0.220609	-0.496304	-0.408677	-0.184218	-0.215172	-0.209002	-0.312397	-0.542032	-0.0278984	0.256101	0.248436	0.382976	-0.381307
YAL039C	CYC3	1	69120	0.506168	0.279057	0.172459	0.0413448	-0.246471	-0.1398	-0.114791	-0.148798	-0.121873	0.0430054	-0.158682	-0.142726	-0.122958	-0.211217	0.167922	-0.00617359	-0.0881227	0.045742	0.369922	0.261764	0.204219	0.0875469
YAL038W	CDC19	1	72537	0.157537	0.0632625	0.0580195	-0.0308253	-0.113238	-0.0475369	0.0671624	0.00308235	-0.0510695	0.234052	0.0004604	-0.0044116	0.0797618	0.0500509	0.159952	-0.0158324	-0.0477466	-0.126776	0.0331805	-0.096761	0.306177	0.00304496
YAL037W	YAL037W	1	74421	-0.186429	0.12723	-0.0668997	-0.105173	-0.260057	-0.156198	0.188561	-0.204143	-0.0736389	0.313296	0.1266	0.0122795	0.0401624	-0.0391108	0.164412	0.0287889	0.0901462	-0.234131	-0.201094	-0.407907	-0.152357	0.447579
YAL036C	RBG1	1	75597	0.414235	0.349491	0.314501	0.203127	0.118559	0.185404	0.314813	0.207356	-0.0603038	0.139495	-0.155444	-0.152837	-0.121494	-0.163517	-0.0634397	-0.254094	-0.273287	-0.291704	-0.232094	-0.319383	-0.00294891	-0.180026
YAL035W	FUN12	1	77931	0.106837	-0.0156081	-0.00990113	-0.101358	-0.153902	-0.0502849	0.143168	0.0366761	-0.0527636	0.205592	-0.102967	-0.110391	-0.0878347	-0.156564	0.128978	-0.0342501	-0.141424	-0.201247	0.105737	-0.127075	-0.0283924	0.214209
YAL034C-B	YAL034C-B	1	79665	0.205317	0.314832	0.205262	0.137102	0.0265704	0.0234576	0.250022	0.0643067	0.226995	-0.0746291	-0.245382	-0.188911	-0.282213	-0.256888	-0.261307	-0.377252	-0.377198	-0.49274	-0.513243	-0.523478	-0.155189	-0.215539
YAL034W-A	MTW1	1	80152	0.44424	0.299272	0.149823	0.12648	-0.0243068	-0.0407784	-0.11048	-0.015226	-0.156169	-0.0714841	-0.177138	-0.171606	-0.0142394	-0.085081	-0.0863017	-0.128123	-0.280468	-0.0730773	0.0489294	0.181116	0.325378	-0.196626
YAL034C	FUN19	1	81330	-0.0382099	-0.0651494	-0.127291	-0.178665	-0.559914	-0.391362	-0.317075	-0.455699	-0.326518	0.710606	0.352073	0.455516	0.507936	0.555958	0.385953	0.249494	0.1549	0.263423	0.251301	0.278534	0.818866	0.151618
YAL033W	POP5	1	82966	0.526263	0.304786	0.174624	0.175241	-0.101672	-0.0425451	-0.25909	-0.00708345	-0.214349	-0.0267064	-0.226905	-0.181014	-0.0520927	-0.0465439	0.0456424	-0.0881218	-0.215325	0.022435	0.319671	0.165191	0.507294	-0.262816
YAL032C	PRP45	1	83904	0.259339	0.256931	0.0345289	-0.108997	-0.377471	-0.174809	-0.212688	0.010852	-0.264676	-0.110377	-0.322799	-0.327773	-0.138902	-0.335819	-0.021222	-0.010825	-0.14282	-0.143905	0.326694	0.0982263	0.095304	0.634281
YAL031C	GIP4	1	85890	0.298239	0.32664	0.262571	-0.0189392	-0.409942	-0.14845	-0.16217	-0.0148365	-0.369382	-0.269613	-0.513118	-0.364802	-0.281782	-0.297466	-0.0203976	0.00329004	-0.10395	-0.280696	0.244688	-0.110882	0.271201	0.922994
YAL030W	SNC1	1	87519	0.0801211	0.184403	-0.048104	-0.179101	-0.39713	-0.136789	-0.0405507	-0.193644	-0.223585	-0.0201195	-0.373865	-0.285879	-0.143919	-0.248744	-0.097985	-0.149576	-0.216033	-0.390651	-0.132098	-0.325866	0.235503	0.735798
YAL029C	MYO4	1	90062	0.157226	0.273057	0.104886	0.0179916	-0.624101	-0.0956093	-0.102533	-0.136771	-0.305243	-0.0655035	-0.42365	-0.340046	0.168228	-0.294535	-0.366976	-0.131014	-0.381168	-0.333642	0.0522152	-0.265456	0.283752	0.934392
YAL028W	FRT2	1	93693	0.145412	-0.398707	0.0144699	0.0549132	0.0520361	0.185216	0.0870166	0.00401027	-0.00983265	0.255978	-0.00718052	0.0434386	0.159535	0.137977	0.0137241	-0.131811	-0.233279	-0.0243554	-0.132042	-0.0287843	0.432887	-0.249705
YAL027W	SAW1	1	95079	-0.0667597	0.177442	-0.0304027	-0.123741	-0.340908	-0.139992	-0.00898465	0.0145939	-0.60477	0.461701	0.185273	0.210408	0.321725	0.180168	0.328195	0.279793	0.222397	0.0506542	0.237291	0.0752719	0.0688801	0.695955
YAL026C	DRS2	1	97663	0.0525028	0.341794	-0.0705875	-0.0725164	-0.282666	-0.0458198	0.0352728	-0.216601	-0.297813	-0.052687	-0.277597	-0.283094	-0.0571781	-0.165528	-0.144573	-0.0678688	-0.241895	-0.460747	-0.222704	-0.387598	0.207326	0.998299
YAL025C	MAK16	1	100685	0.280045	0.415024	0.16191	-0.0489048	-0.207792	-0.100333	0.0377357	-0.0338529	0.0084405	-0.190835	-0.376535	-0.340357	-0.288154	-0.400325	-0.0398131	-0.149153	-0.164316	-0.529678	-0.188911	-0.345727	-0.197286	0.0183052
YAL024C	LTE1	1	103718	0.310812	0.12163	0.132268	0.177192	-0.0642663	0.0532488	-0.0363848	-0.0797066	-0.190633	0.142423	-0.189266	-0.089695	-0.0181635	0.0237322	0.0659218	-0.0665887	-0.260588	-0.0850732	0.162323	0.0940665	0.364913	-0.201374
YAL023C	PMT2	1	107411	-0.0677703	0.269988	-0.0984987	-0.238501	-0.426036	-0.21106	-0.0429474	-0.262571	-0.174855	0.138361	-0.222143	-0.170963	-0.00577315	-0.237696	-0.138327	-0.192883	-0.0956972	-0.542535	-0.324737	-0.666873	0.378458	0.705385
YAL022C	FUN26	1	109653	0.479789	0.526966	0.570586	0.452534	-0.422467	-0.0619821	-0.0293647	-0.203184	-0.311568	-0.168011	-0.556908	-0.508868	0.239685	-0.46026	-0.333464	-0.14575	-0.496028	-0.216085	0.304978	-0.0942052	0.425112	0.643166
YAL021C	CCR4	1	112102	0.441642	0.202549	0.213212	0.315539	0.0273512	0.021912	0.0168417	-0.192832	0.149689	-0.0232192	-0.319167	-0.257406	-0.072183	-0.125441	-0.105601	-0.162141	-0.323307	-0.00864647	0.202657	0.257589	0.151182	-0.250949
YAL020C	ATS1	1	114114	0.657429	0.516593	0.245653	0.134177	-0.208994	-0.162104	-0.279468	0.289326	-0.266234	-0.188527	-0.448573	-0.398211	-0.210692	-0.274533	-0.0444365	-0.152446	-0.344961	0.00360653	0.423174	0.392705	0.23092	-0.249337
YAL019W	FUN30	1	116616	0.133587	0.273086	0.0756267	-0.0228987	-0.229568	-0.0737721	0.0451131	-0.0590479	-0.133708	0.117009	-0.12565	-0.117537	-0.0471416	-0.121805	-0.0405574	0.0266058	-0.0791766	-0.315986	-0.136816	-0.291629	-0.0557783	0.647903
YAL018C	LDS1	1	119052	-0.103706	-0.0627182	-0.110034	-0.152193	-0.208961	-0.11371	0.104015	-0.0526485	-0.0189681	0.481465	0.195653	0.22198	0.138569	0.124263	0.292655	0.10846	0.109323	-0.0932412	-0.0667165	-0.177713	0.0879958	0.285576
YAL017W	PSK1	1	122260	0.258284	0.00231639	0.0284413	0.086582	-0.0314124	0.0582511	0.074149	0.118831	-0.0666195	0.113578	-0.104222	-0.13183	0.0152597	0.0200292	0.0616491	-0.0690672	-0.203985	-0.103139	0.0389843	-0.0241001	0.31375	-0.103309
YAL016W	TPD3	1	125832	0.512466	0.160134	0.17956	0.241469	0.0338658	0.0523855	0.0113331	-0.114746	-0.0822678	-0.0154413	-0.200542	-0.184802	-0.0316596	-0.0105761	0.0249687	-0.107378	-0.307155	-0.0586309	0.232157	0.151639	0.374437	-0.300465
YAL015C	NTG1	1	127502	-0.114117	0.168842	-0.0478483	-0.03545	-0.440539	-0.247386	-0.0702489	-0.115245	-0.224164	0.0938231	-0.164663	-0.0821613	0.00401547	0.0982796	-0.0914852	-0.0263412	-0.185935	-0.322874	-0.0873742	-0.223145	-0.00739195	0.936811
YAL014C	SYN8	1	128635	0.65631	0.227968	0.227653	0.240041	0.0634024	0.109375	-0.0266055	0.0904916	0.0308459	-0.473827	-0.681699	-0.608124	-0.387891	-0.314089	-0.270825	-0.34766	-0.667178	-0.132645	0.198696	0.149646	0.162703	-0.51414
YAL013W	DEP1	1	129878	-0.0687089	0.109325	-0.102489	-0.18526	-0.362987	-0.313426	0.0531886	-0.182889	-0.0300423	0.241028	0.00190702	0.00728499	0.0289162	-0.140065	0.103064	-0.0257855	0.138549	-0.367778	-0.106253	-0.41415	0.0382597	0.734061
YAL012W	CYS3	1	131391	0.612097	0.438535	0.337641	0.128439	-0.103726	-0.0662277	-0.081536	-0.0957558	-0.172475	0.153247	-0.170699	-0.100573	0.0242991	0.000215608	0.0876832	-0.0954225	-0.227497	0.159838	0.326396	0.294897	0.464989	-0.141616
YAL011W	SWC3	1	133137	0.312345	0.385019	0.161478	0.0857078	-0.0582479	-0.0214109	0.132916	-0.0187229	0.00659449	-0.0321993	-0.261584	-0.259557	-0.299335	-0.295248	-0.0594308	-0.182044	-0.235736	-0.376994	-0.288869	-0.411582	-0.206617	0.394136
YAL010C	MDM10	1	134924	0.200656	0.261051	0.0896037	-0.0292006	-0.04441	1.79601e-05	0.165499	-0.0280041	-0.0634487	0.084014	-0.126566	-0.12718	-0.116536	-0.141781	-0.00933646	-0.0907651	-0.13478	-0.279003	-0.250938	-0.320912	0.215163	0.132769
YAL009W	SPO7	1	136243	-0.0477309	0.0273755	-0.0328629	-0.154504	-0.241356	-0.069256	0.258897	-0.228248	0.0354652	0.280634	-0.00731386	-0.0296362	-0.115351	-0.107786	0.155772	0.0139021	-0.0274199	-0.214325	-0.109129	-0.333276	-0.182335	0.322719
YAL008W	FUN14	1	137212	-0.296828	0.0549395	-0.107275	-0.116358	-0.299326	-0.0574554	0.109471	-0.115031	-0.0712072	0.225219	-0.128409	-0.00978422	0.0470296	-0.0466642	0.107847	-0.0259649	-0.0111397	-0.414988	-0.381608	-0.537582	-0.220668	1.24246
YAL007C	ERP2	1	138021	0.29343	0.118692	0.0108134	-0.0257759	0.0128797	0.0349583	0.172451	0.0132231	-0.0821965	0.175864	-0.0761878	-0.111494	-0.0237352	-0.0184935	-0.0233139	-0.159611	-0.244297	-0.0839622	-0.248135	-0.063209	0.262028	0.149297
YAL005C	SSA1	1	140467	0.385533	0.373116	0.16483	0.0168746	-0.200611	-0.059589	-0.137123	-0.0297148	-0.196327	0.0540254	-0.170135	-0.119128	-0.0795035	-0.0426825	0.111713	0.0280364	-0.0786077	-0.0325812	0.271141	0.127251	0.258458	-0.0649546
YAL004W	YAL004W	1	141083	-0.157689	-0.0848572	-0.24739	-0.279544	-0.121093	-0.184779	0.225745	-0.0886318	-0.061772	0.236701	0.0633888	0.0560039	-0.0546402	-0.0489372	0.304623	0.205516	0.280705	-0.237299	-0.145947	-0.305777	-0.274437	0.270542
YAL003W	EFB1	1	142667	0.0859218	-0.0149665	0.0166519	0.0500311	-0.0662742	-0.04446	0.0703873	0.0474262	0.01167	0.239647	-0.020144	-0.00950005	0.0180405	0.0217253	0.104758	-0.0709642	-0.140036	-0.174491	-0.127969	-0.112435	0.112049	-0.0244976
YAL002W	VPS8	1	145619	0.277249	0.267011	0.0694184	0.0733006	-0.101552	-0.0174029	0.0367854	0.0321141	0.0790093	0.0510387	-0.270383	-0.206617	-0.170451	-0.157032	-0.104294	-0.202379	-0.226643	-0.28959	-0.238748	-0.153571	-0.0565452	-0.032285
YAL001C	TFC3	1	149380	0.140105	0.137469	0.0144645	-0.0768196	-0.114738	-0.0333124	0.0515571	-0.0184284	-0.446757	0.36206	0.151361	0.167964	0.128799	0.107152	0.322196	0.112842	0.0890022	0.0187518	0.0710136	0.016305	0.3649	0.210653
YAR002W	NUP60	1	153066	0.520403	0.278245	0.285975	0.202018	-0.147608	0.040149	-0.0599883	-0.0220448	-0.0465687	0.0933788	-0.160453	-0.0977224	0.0104954	-0.000864816	-0.0823218	-0.18138	-0.329666	0.0497184	0.201607	0.200741	0.27087	-0.22287
YAR002C-A	ERP1	1	154394	0.299323	0.290978	-0.0377557	-0.0904768	-0.249901	-0.238018	-0.194254	0.00301529	-0.347609	-0.120153	-0.253537	-0.314416	-0.201194	-0.129676	0.0936221	0.0478435	-0.119803	-0.185712	0.110761	0.224646	0.341471	0.172636
YAR003W	SWD1	1	155645	0.886154	0.462756	0.589911	0.603322	0.354699	0.356035	0.237404	0.475227	0.272522	-0.937127	-1.21097	-1.16733	-1.09071	-1.07602	-0.947147	-1.01618	-1.17351	-1.01085	-0.672788	-0.742876	-0.546251	-1.01388
YAR007C	RFA1	1	157686	-0.0337804	0.0990622	-0.227488	-0.217014	-0.370073	-0.212489	-0.0756589	-0.227251	-0.286381	0.226864	-0.0103896	-0.0374487	0.133866	0.0144259	0.136779	0.128866	-0.0352074	-0.00444508	0.125261	0.0478022	0.311469	0.371463
YAR008W	SEN34	1	159379	0.884977	0.781343	0.666762	0.560594	0.290518	0.32464	0.378806	0.233137	-0.363559	-0.390934	-0.573156	-0.611963	-0.465629	-0.54135	-0.419133	-0.443662	-0.603228	-0.508239	-0.288679	-0.387989	-0.261865	-0.252092
YAR014C	BUD14	1	167806	0.243996	0.191061	0.0439482	0.030081	-0.0758069	-0.0219799	0.0131984	0.105041	-0.186564	0.103258	-0.0896918	-0.0881266	0.0202255	-0.0194584	0.145749	0.0250966	-0.0597421	-0.161157	-0.0161108	-0.023744	0.27218	-0.0508965
YAR015W	ADE1	1	169835	0.318477	0.0507763	0.0850952	0.0558537	0.0175285	0.0540314	0.0297449	0.0815862	-0.149614	0.103244	-0.0381441	0.0179935	0.0677001	0.105187	0.0584208	-0.0685896	-0.185668	0.00502807	-0.00225604	0.13992	0.596162	-0.216187
YAR018C	KIN3	1	171049	0.00831204	0.156685	-0.000133712	-0.0606045	-0.173781	-0.0998241	0.125439	0.0508627	-0.0341258	0.129344	-0.0408196	-0.011487	0.00749838	-0.066075	0.0527867	-0.0456661	-0.0582825	-0.285249	-0.230102	-0.33678	0.326429	0.323051
YAR019C	CDC15	1	173673	-0.194185	-0.110067	-0.274892	-0.286481	-0.304641	-0.333946	0.0197244	-0.0703898	-0.244159	0.0598836	-0.190314	-0.227877	-0.235806	-0.154108	0.180409	0.0371804	0.161595	-0.462161	-0.235053	-0.45832	-0.137773	0.885367
YAR020C	PAU7	1	176939	0.0460395	0.294543	0.110371	0.0132531	-0.450827	-0.199285	-0.128832	-0.0665811	-0.405439	-0.0659299	-0.335251	-0.288213	0.205716	-0.258142	-0.0779764	-0.0876555	-0.0573932	-0.290293	0.192796	-0.152199	0.272119	0.0426999
YAR023C	YAR023C	1	179550	0.458976	0.30317	0.251314	0.181285	0.0698879	0.145663	0.314443	-0.236306	-0.252981	0.125754	-0.117543	-0.0133552	0.0213476	-0.00685565	0.160366	0.0369536	-0.0132706	-0.306731	-0.0973056	-0.166589	0.252632	0.532193
YAR027W	UIP3	1	184123	-0.415696	-0.47417	-0.54841	-0.635211	-0.548632	-0.543857	-0.253	0.253064	0.121144	0.531407	0.334156	0.273443	0.347217	0.270043	0.497304	0.400265	0.308163	0.138075	0.245507	0.137459	0.426689	0.379663
YAR028W	YAR028W	1	185244	0.86523	0.697373	0.556531	0.525649	0.329494	0.24941	0.248397	0.401236	0.0219699	-0.540128	-0.772158	-0.856118	-0.662248	-0.63806	-0.637904	-0.833397	-0.980071	-0.566247	-0.552702	-0.34007	-0.285857	-0.883573
YAR029W	YAR029W	1	186433	0.0944783	-0.0344117	-0.181361	-0.144202	-0.144634	-0.16885	0.131457	0.353153	0.086437	0.0957165	-0.136285	-0.0972336	-0.0159535	-0.0949427	-0.14911	-0.172093	-0.178571	-0.425504	-0.257126	-0.419841	0.242146	0.606949
YAR030C	YAR030C	1	186682	0.435911	0.0515247	0.0303281	0.0165768	-0.261211	-0.15806	-0.304328	0.0668971	-0.150832	0.138783	-0.110573	-0.0211801	0.101393	0.0127444	0.165711	0.040462	-0.134778	0.164915	0.501366	0.410726	0.536491	-0.0888785
YAR031W	PRM9	1	187284	0.397511	0.417753	0.27633	0.186639	-0.0445551	0.155964	0.222578	-0.164355	-0.437238	0.0588365	-0.258486	-0.183775	-0.151257	-0.147576	0.0516284	-0.0781373	-0.194791	-0.310882	0.0271913	-0.170582	0.294818	0.63436
YAR033W	MST28	1	188459	-0.168375	-0.00158503	0.0680336	-0.0658422	-0.521532	-0.256892	-0.00809304	0.135483	0.273256	0.425725	0.0297331	0.0854257	0.0968103	-0.110164	-0.169198	-0.211318	-0.253903	-0.354266	-0.380581	-0.570487	0.0975143	1.45652
YAR035W	YAT1	1	191224	0.0533883	-0.0228235	-0.0861648	-0.119644	-0.139516	-0.0939837	-0.0069708	-0.0638718	-0.0346185	0.312925	0.0438917	0.128713	0.150267	0.0650416	0.228501	0.108991	0.0724244	0.0341066	0.146235	0.0150066	0.256254	0.0561026
YAR042W	SWH1	1	194402	0.321379	0.360891	0.138644	-0.029353	-0.173832	-0.120219	-0.0361885	-0.0495507	-0.136203	0.101966	-0.153826	-0.131531	-0.0425066	-0.14564	0.174465	0.0518811	-0.0401342	-0.0837813	0.293769	0.0658503	0.0318192	0.160164
YAR042W	SWH1	1	194402	0.189828	0.201319	0.0451808	-0.0381911	-0.121186	-0.101214	0.0320502	0.0664005	-0.0531718	0.119669	-0.0669704	-0.121106	-0.0948341	-0.0962404	0.138663	-0.0061976	-0.0696278	-0.212255	0.0242677	-0.106052	0.0139713	0.162061
YAR047C	YAR047C	1	201627	0.398764	0.81814	-0.668239	-0.569718	0.0362574	-0.276054	-0.201348	2.15351	-0.886639	-0.781699	-1.08514	-1.6728	-1.5964	-1.07506	-2.1555	-1.784	-2.09325	-0.109544	-1.20171	-0.944307	0.642998	-1.61522
YAR050W	FLO1	1	205709	0.257687	0.272418	-0.12793	-0.264718	-0.0838385	-0.191439	0.115353	-0.241469	-1.19168	-0.204573	-0.449084	-0.480204	-0.306721	-0.236948	-0.280209	-0.23166	-0.365205	-0.189365	0.228597	-0.0772722	0.630479	0.35499
YAR053W	YAR053W	1	208515	0.596645	1.15524	0.74852	0.792037	0.479259	0.648096	0.842907	-0.000511577	-2.09578	-2.0878	-2.48183	-2.71132	-2.59292	-2.24997	-2.89368	-2.85548	-3.06636	-1.47809	-2.30536	-2.0273	-0.836526	-2.48579
YAR060C	YAR060C	1	217324	1.00724	1.11834	1.14379	1.0506	0.855509	0.968688	1.26802	0.0339595	-3.64346	-3.61698	-3.67867	-4.21777	-3.85582	-3.81724	-4.39192	-4.57372	-4.35415	-2.62407	-3.15548	-3.02627	-2.39119	-4.19103
YAR061W	YAR061W	1	218642	1.71746	1.45058	1.27739	1.10667	0.756939	0.782072	0.655928	0.210299	-5.09226	-5.00752	-5.15705	-5.24172	-5.0424	-5.20383	-5.27881	-5.71522	-5.26208	-2.99322	-3.09182	-3.0636	-3.27616	-5.39023
YAR061W	YAR061W	1	218642	-0.0427919	0.290737	-0.256365	-0.297426	-0.623704	-0.284856	-0.309622	0.0777916	-1.31725	-0.664158	-0.775574	-0.749999	-0.688951	-0.596923	-0.328662	-0.457506	-0.477528	-0.581153	-0.245226	-0.483809	0.0384544	1.42084
YAR064W	YAR064W	1	220347	0.555277	0.516267	0.707795	0.479035	0.270491	0.282447	0.677543	0.296749	1.00117	-1.03713	-1.38358	-1.35808	-1.33666	-1.32973	-1.64012	-1.69706	-1.7309	-1.40706	-1.63108	-1.61202	-0.900111	-1.26796
YAR066W	YAR066W	1	221354	0.706419	0.53198	0.511309	0.337469	0.150283	0.125851	0.365863	0.270738	0.675712	-1.32823	-1.64407	-1.57679	-1.51541	-1.62427	-1.38805	-1.55266	-1.56014	-1.37202	-0.986599	-1.03838	-1.50783	-1.39938
YAR068W	YAR068W	1	222648	0.734813	0.439469	0.462619	0.334965	0.214921	0.249893	0.14281	0.283133	0.0981107	-0.617426	-0.691979	-0.688718	-0.548486	-0.52413	-0.375009	-0.444843	-0.52219	-0.33336	0.0326065	-0.00840655	-0.26323	-0.674194
YAR069C	YAR069C	1	224157	1.14385	1.16022	1.03791	0.97567	0.550256	0.620301	0.517345	0.618579	0.412038	-4.74829	-4.99476	-5.02342	-4.91776	-4.87327	-5.37157	-5.77126	-5.2945	-2.74904	-2.79108	-2.87681	-3.35667	-5.12522
YAR070C	YAR070C	1	224712	0.753716	0.838499	0.688636	0.662865	0.588012	0.586279	0.870304	0.589114	0.56414	-4.14866	-4.23438	-4.32645	-4.25181	-4.26218	-4.49438	-4.79831	-4.31477	-2.88416	-3.12612	-2.96911	-3.32253	-4.43421
YAR071W	PHO11	1	226161	-0.396808	-0.090443	-0.220335	-0.321665	-0.166942	-0.209437	-0.0117009	-0.304643	-0.235036	0.487275	0.462674	0.386199	0.343199	0.372208	0.42384	0.336206	0.419003	0.315125	0.258975	0.34836	0.425138	0.501434
YAR073W	IMD1	1	228347	-0.0513298	-0.0109047	-0.152208	-0.289844	-0.534816	-0.46705	-0.358965	-0.538961	-0.562626	0.518405	0.272033	0.289317	0.47676	0.165471	0.285722	0.18334	0.211851	0.336442	0.382321	0.437809	0.794845	1.04777
YAR075W	YAR075W	1	229080	-0.0925544	-0.0873023	-0.283629	-0.266996	-0.22813	-0.260229	-0.00683512	-0.343534	-0.229264	-0.281359	-0.376536	-0.359004	-0.495136	-0.243658	-0.306693	-0.199257	-0.270679	-0.456723	-0.459146	-0.808974	-0.482564	0.168775
YBL113C	YBL113C	2	1469	0.564545	0.738291	0.432113	0.113323	-0.13211	0.115524	0.149339	0.61463	-0.515997	-1.66357	-1.82646	-1.83253	-1.54346	-1.62835	-1.35891	-1.55179	-1.60095	-1.66821	-1.27538	-1.36853	-1.06059	-1.46695
YBL112C	YBL112C	2	2740	0.795007	0.495038	0.324861	-0.248165	0.0291865	0.0742471	0.183555	0.729917	-1.46006	-2.78497	-2.52873	-2.60992	-2.45174	-2.313	-2.37705	-2.32382	-2.07604	-1.99237	-2.06621	-1.95636	-1.11834	-0.261963
YBL111C	YBL111C	2	3958	0.40417	0.6313	0.064745	-0.359264	-0.499208	-0.274625	-0.238948	0.786559	-1.64251	-2.16745	-2.14207	-2.36188	-1.99962	-2.21317	-1.513	-1.78941	-1.59591	-1.76134	-1.31614	-1.72345	-0.789192	-0.197816
YBL109W	YBL109W	2	5957	0.273465	0.120927	-0.179014	-0.452395	-0.476908	-0.305267	-0.554159	0.737955	0.222913	-1.90116	-1.94591	-1.80654	-1.66743	-1.31234	-1.10714	-1.04189	-1.22781	-1.13742	-0.461787	-0.57342	-0.510582	-1.23471
YBL108C-A	PAU9	2	7669	-0.0536898	-0.0937026	-0.234098	-0.30984	-0.249493	-0.247694	-0.153714	0.0396765	-0.827331	-0.0102601	-0.113345	-0.0585012	-0.0752284	-0.0972811	0.420074	0.274173	0.434672	-0.253748	0.278746	-0.0313259	0.0290561	0.576864
YBL108W	YBL108W	2	8329	-1.66121	-1.81125	-1.93011	-2.01496	-2.01905	-1.70239	-1.8214	-1.53039	-0.141838	0.637425	0.525395	0.476659	0.374341	0.177154	0.436514	0.19486	0.51948	0.215781	0.310274	0.0182019	0.324991	1.0437
YBL107W-A	YBL107W-A	2	9320	0.088095	0.277315	-0.00927424	-0.0286346	-0.0832746	0.00770919	-0.237858	0.380924	0.0703643	-0.812633	-0.914587	-0.773014	-0.715093	-0.577804	-0.812229	-0.828871	-0.744029	-0.707977	-0.688632	-0.575154	-0.556712	-0.448688
YBL107C	MIX23	2	10256	-0.129029	-0.0639567	-0.102603	-0.291448	-0.257738	-0.276775	-0.181329	-0.231047	-0.0720061	-0.1142	-0.0377252	-0.104283	-0.11337	-0.24281	-0.115267	-0.157159	0.0120276	-0.16891	-0.190569	-0.239502	-0.0753346	0.113864
YBL106C	SRO77	2	12363	-0.159145	-0.0891869	0.059275	0.0242074	0.144945	0.0891447	0.280672	-0.543214	0.283993	0.377816	0.24085	0.369066	0.328926	0.189142	-0.433413	-0.475488	-0.354905	0.00868103	-0.584886	-0.515031	0.115389	0.25769
YBL105C	PKC1	2	15968	-0.108987	-0.1541	0.0111519	-0.0728903	0.00574232	0.0899415	0.0485045	0.0639513	0.132273	0.181148	0.103471	0.120698	0.130053	0.118958	-0.0293718	-0.202094	-0.0920577	0.0824289	-0.106914	-0.0482655	0.0519981	-0.00941472
YBL104C	SEA4	2	19735	-0.238879	-0.0760285	-0.0941225	-0.192145	-0.0304749	-0.0719871	0.126689	-0.0847277	0.203225	0.176054	0.15731	0.0705871	0.0232754	-0.0594469	0.0374903	-0.0978387	0.122334	-0.0737677	-0.274445	-0.35605	-0.256832	0.0867313
YBL103C	RTG3	2	22806	-0.169891	-0.143585	-0.117727	-0.0731492	-0.0650088	0.107161	0.060588	0.147609	-0.0791365	-0.387526	-0.476143	-0.469117	-0.346745	-0.438152	-0.294904	-0.261705	-0.222595	-0.526655	-0.320777	-0.681632	-0.427228	0.886376
YBL102W	SFT2	2	24421	-0.0257366	0.0917004	-0.0714842	-0.172415	-0.134531	-0.220505	-0.135701	-0.0737093	-0.0415354	0.0280056	-0.159448	-0.0948908	-0.147604	-0.19362	0.0279224	-0.0429081	0.0827772	-0.0789263	0.0674813	-0.14305	-0.112249	0.0192642
YBL101C	ECM21	2	26622	-0.21911	0.0184761	-0.0945032	-0.16302	-0.121351	-0.0870524	0.101502	-0.0899584	0.17883	0.11852	0.118008	0.0697842	-0.0288927	-0.144782	-0.0408211	-0.176926	0.126197	-0.185726	-0.24896	-0.37856	-0.0911996	0.33189
YBL100C	YBL100C	2	37146	0.19265	0.000202689	0.0281168	0.0483876	-0.0250665	-0.114754	-0.178287	0.0337532	-0.122756	-0.187989	-0.310057	-0.26491	-0.112564	-0.149351	-0.0079859	0.0111947	-0.167552	-0.0156878	0.289025	0.258522	0.0254103	-0.38269
YBL099W	ATP1	2	37871	0.0158165	-0.138694	-0.0896606	-0.14886	-0.419086	-0.246574	-0.32484	-0.00239241	-0.588079	-0.479151	-0.503799	-0.584569	-0.40302	-0.339027	0.101906	0.0643048	0.0475944	-0.0690761	0.510795	0.255104	0.153891	0.273205
YBL098W	BNA4	2	39836	-0.412405	-0.0992359	-0.132472	-0.123843	-0.207463	-0.0752649	0.0558808	0.227545	-0.0195579	0.348624	0.139188	0.101237	0.192666	-0.0606612	-0.0493242	-0.0843907	0.0702258	-0.188346	-0.255071	-0.481147	0.0151665	0.901566
YBL097W	BRN1	2	41963	-0.441053	-0.0701027	-0.0532134	0.0403999	0.0772514	0.0692727	0.344985	0.0640974	0.324192	0.310068	0.0648992	0.151156	0.0749024	0.00930271	-0.386917	-0.309117	-0.127207	-0.2993	-0.872904	-0.761204	-0.216856	-0.278735
YBL096C	YBL096C	2	43328	0.207681	0.149404	0.14529	0.102584	0.0311947	-0.021377	-0.0421174	0.13659	0.0575353	-0.149587	-0.17197	-0.143912	-0.0566984	-0.0284626	-0.231323	-0.282242	-0.261478	0.00483342	-0.0454982	0.105051	-0.135676	-0.399241
YBL095W	YBL095W	2	43683	-0.089285	-0.0443044	-0.0900437	0.00969777	0.00877224	0.0138074	-0.0775835	-0.0137887	-0.0564256	-0.0704844	-0.090492	-0.113351	-0.0251063	-0.037696	0.0360695	0.0475286	-0.0733134	-0.0125975	0.083226	0.166357	0.0284826	-0.248092
YBL094C	YBL094C	2	43931	-0.475667	-0.31326	-0.148315	-0.114407	0.00505185	0.0444268	0.126399	-0.0773405	0.300725	0.348384	0.348174	0.312341	0.22461	0.204356	0.0897913	-0.0111306	0.091086	0.110254	-0.22084	-0.197239	-0.114872	-0.0922966
YBL093C	ROX3	2	44587	-0.566605	-0.126235	-0.373257	-0.335016	-0.464226	-0.279337	-0.0840796	-0.233591	-0.27452	-0.114243	-0.171357	-0.202128	-0.169806	-0.375793	-0.175687	-0.228766	0.158611	-0.43781	-0.39368	-0.720222	-0.101413	1.08643
YBL092W	RPL32	2	46174	-0.110854	-0.0110702	0.0294201	-0.0355319	0.0524477	0.0311478	0.0878822	-0.078316	0.115382	0.128622	0.0573547	0.0524961	0.0368786	0.0125639	0.00652795	-0.0872578	-0.0625772	0.0155123	-0.19216	-0.0878092	-0.0789275	-0.287869
YBL091C-A	SCS22	2	46872	-0.0794429	0.134926	0.0646167	0.064997	-0.10175	-0.0809053	0.115569	0.0257098	-0.236351	-0.259546	-0.29967	-0.357584	-0.014433	-0.161262	-0.34883	-0.177778	-0.259771	-0.229931	-0.0518699	-0.170329	0.223738	0.208976
YBL091C	MAP2	2	47995	-0.446755	-0.103248	-0.097401	-0.174362	0.0574063	0.0989613	0.0957825	0.13695	-0.0842476	-0.0126154	0.0157783	0.042378	-0.13923	0.101914	-0.125517	-0.0673476	-0.0250418	-0.130257	-0.251647	-0.663513	0.151958	0.00500114
YBL090W	MRP21	2	49091	0.325643	0.175792	0.1072	0.0188102	-0.0825481	-0.106113	-0.244283	-0.0133741	-0.213243	-0.254487	-0.206826	-0.238805	-0.0968062	-0.0931057	-0.0565074	-0.0917317	-0.176414	0.145051	0.274815	0.351554	0.228093	-0.36692
YBL089W	AVT5	2	50263	0.450407	0.137733	0.14532	0.0908977	-0.0800817	-0.0454595	-0.180345	-0.0206808	-0.104848	-0.158644	-0.186548	-0.156499	-0.0270571	-0.0824232	-0.0883083	-0.141023	-0.171527	0.216812	0.31541	0.219278	0.140784	-0.448613
YBL088C	TEL1	2	55200	0.14217	-0.113189	-0.0102785	-0.0943907	-0.105312	-0.0561903	-0.150582	0.0802581	-0.0956103	-0.167392	-0.153016	-0.135069	-0.0427697	-0.0538563	0.0394095	-0.0188122	-0.0815239	0.108144	0.306039	0.213301	0.067647	-0.273386
YBL087C	RPL23A	2	60280	-0.130789	-0.29888	-0.235332	-0.253363	-0.393976	-0.115146	-0.362001	-0.0789454	-0.476984	-0.543677	-0.558381	-0.482262	-0.391297	-0.384098	0.0167948	0.0169163	0.124047	-0.191957	0.230982	-0.0793291	-0.618445	0.43326
YBL086C	YBL086C	2	61902	0.225852	0.132206	0.100917	0.0763552	-0.0816202	-0.0531697	-0.217222	0.202935	0.145097	-0.296055	-0.264658	-0.305301	-0.233381	-0.269478	-0.210527	-0.173487	-0.281865	-0.130271	0.0043419	0.0491893	-0.107803	-0.406099
YBL085W	BOI1	2	65347	-0.0817936	0.0647311	0.0987387	0.0103438	0.0294349	-0.0039711	0.0755392	0.0215967	0.220706	-0.0674489	-0.116466	-0.130219	-0.197577	-0.220771	-0.0261239	-0.0690312	0.0233219	-0.221723	-0.222248	-0.306194	-0.41111	-0.116764
YBL084C	CDC27	2	68307	-0.123471	0.0373136	-0.12085	-0.0367714	-0.0679424	-0.156477	-0.0943649	-0.0408125	-0.0371017	-0.0537166	-0.12911	-0.263641	-0.206948	-0.112791	-0.028172	-0.00711623	-0.0295825	-0.128054	-0.1346	-0.0756322	-0.184834	-0.105306
YBL083C	YBL083C	2	69925	-0.174045	0.102188	-0.0692842	-0.0577769	-0.344148	-0.156545	0.0279088	-0.207596	-0.0069904	0.0262333	-0.0709653	-0.0731322	0.0515144	-0.269046	-0.170642	-0.101977	0.119565	-0.148898	-0.0607258	-0.313267	0.000450115	0.899846
YBL082C	ALG3	2	70439	0.444553	0.169868	0.269646	0.194931	-0.0542954	-0.0510833	-0.175999	0.0117803	-0.00485086	-0.215763	-0.161657	-0.0614594	-0.0499731	0.0224518	-0.0543841	-0.095204	-0.175138	0.153687	0.260006	0.384552	0.264496	-0.461798
YBL081W	YBL081W	2	72419	0.170814	-0.102895	0.121546	0.190155	0.126549	0.104922	-0.0584901	0.0987181	0.0604115	-0.253936	-0.36648	-0.334688	-0.153734	-0.156901	-0.13573	-0.0743871	-0.238977	-0.19395	0.0644415	-0.0468994	-0.144479	-0.617307
YBL080C	PET112	2	73882	-0.605024	-0.348586	-0.411163	-0.272398	-0.0463062	-0.0999461	0.0612819	-0.0487009	-0.0270922	0.287935	0.188229	0.247735	0.206145	0.275998	0.320088	0.181928	0.194014	0.130086	0.00267177	-0.0624781	0.0450769	0.0691148
YBL079W	NUP170	2	77513	-0.723152	-0.0987146	-0.23147	-0.189521	-0.129844	0.0116654	0.360575	-0.155831	0.322691	0.257578	0.251116	0.173879	-0.0598112	-0.143096	-0.131958	-0.242747	0.0943297	-0.343708	-0.909816	-0.898234	-0.5316	0.90846
YBL078C	ATG8	2	80554	-0.228538	-0.135975	-0.0793715	0.0456368	0.101447	0.0629166	0.0782233	0.193149	0.11374	0.198247	0.113929	0.153344	0.191619	0.102328	-0.0695512	-0.250067	-0.201097	-0.0312869	-0.33293	-0.246622	0.149157	0.0152607
YBL077W	YBL077W	2	81112	-0.598805	-0.130274	-0.238017	-0.170586	-0.088149	-0.1335	0.0591115	-0.123886	0.122754	0.166899	0.00255911	0.0931756	0.0420906	-0.0440486	0.133191	-0.0307144	0.188743	-0.204244	-0.331551	-0.491152	-0.36753	0.269242
YBL076C	ILS1	2	82652	-0.421293	-0.0277585	-0.0986204	-0.164822	-0.0557045	-0.0686312	0.0635621	-0.053379	0.112129	0.034946	0.143384	0.0686693	-0.0266722	-0.0470642	0.0213402	-0.0228067	0.101033	-0.223326	-0.392006	-0.496325	-0.273859	0.164057
YBL075C	SSA3	2	85473	0.175235	0.202231	0.104544	0.00662113	-0.0897907	-0.0839857	-0.209067	-0.0725201	0.0366465	-0.210969	-0.223154	-0.178837	-0.0821198	-0.104515	-0.0546047	-0.0737667	-0.133864	0.0906906	0.162149	0.088469	-0.0510802	-0.348602
YBL074C	AAR2	2	87255	0.0815102	-0.137849	0.0256591	0.120104	0.1516	0.014817	-0.0858986	0.0256701	-0.0515578	-0.0890555	-0.0757535	-0.127344	0.0332416	0.114652	-0.174909	-0.157023	-0.299731	0.0113201	0.0752745	0.230414	0.204344	-0.503262
YBL073W	YBL073W	2	87801	0.147953	0.154742	0.0367688	0.00341528	-0.145684	-0.0948863	-0.180385	-0.203808	-0.105391	-0.0949244	-0.129551	-0.0817532	0.0360027	-0.0963756	-0.0286456	-0.0119729	-0.00108389	0.153504	0.222658	0.256555	-0.0179182	-0.0461869
YBL072C	RPS8A	2	88824	-0.114848	0.103871	-0.125987	-0.132851	-0.195078	-0.182307	-0.187443	-0.0275152	-0.157605	-0.195273	-0.170622	-0.173536	-0.146303	-0.180601	-0.0152228	-0.00895884	0.0904946	-0.0615381	0.0648581	0.140613	-0.0916823	0.20928
YBL071W-A	KTI11	2	90102	-0.511986	-0.11473	-0.202452	-0.246835	-0.0541653	-0.0508053	0.224477	-0.297586	0.195815	0.236863	0.252478	0.223172	-0.0490562	-0.058984	0.208032	-0.0720274	0.357916	-0.054206	-0.458937	-0.467789	-0.440334	0.220395
YBL071C	YBL071C	2	90377	-0.753964	-0.350873	-0.431452	-0.455595	-0.463218	-0.3046	-0.0836807	0.752892	-0.0928403	0.0320012	-0.109983	-0.0798334	-0.174049	-0.340689	-0.0737731	-0.145644	0.17107	-0.353166	-0.55991	-0.689262	-0.327182	0.181959
YBL070C	YBL070C	2	90765	0.237141	0.0738778	0.181418	0.171131	0.0448633	0.0522722	-0.0743123	-0.0721581	-0.0685617	-0.0869825	-0.161253	-0.138758	-0.072653	0.00163026	-0.120886	-0.0815192	-0.230261	0.0740378	0.137892	0.259507	0.0144797	-0.430923
YBL069W	AST1	2	91385	-0.134766	-0.12959	-0.0317851	-0.0597437	-0.0155125	0.0115399	0.04423	-0.0480783	0.0632237	0.0103858	0.00556939	0.0678735	0.0709445	0.0380458	0.0561874	-0.0195867	0.0314987	0.00551418	-0.0205154	-0.0216595	-0.0986129	-0.113649
YBL068W	PRS4	2	92904	-0.339594	-0.0517197	-0.045182	-0.158198	-0.171127	-0.0587374	-0.167951	-0.22417	-0.123608	0.159715	0.159386	0.208501	0.159429	0.146359	0.202004	0.12284	0.192519	0.115939	0.0526013	-0.0364002	0.126875	-0.0409504
YBL067C	UBP13	2	94760	-0.0571946	-0.0155535	0.00210538	0.00736416	0.0469451	0.0504571	0.0180155	-0.0249567	0.0917962	-0.000376949	0.0176965	0.0485782	0.0586678	-0.0146023	0.0243645	-0.026062	0.010053	0.0197553	-0.000219253	-0.0242579	-0.0706989	-0.242861
YBL066C	SEF1	2	98392	-0.401447	0.01936	-0.113361	-0.170376	0.0538193	0.0377967	0.245852	-0.197625	-0.421679	0.170906	0.0060795	0.138481	-0.0851752	-0.179931	-0.155166	-0.257687	-0.0531041	-0.206382	-0.62142	-0.605856	-0.387413	0.670006
YBL065W	YBL065W	2	100135	-0.195431	-0.0253683	0.0215385	-0.0263238	0.0655385	0.0913169	0.0931526	-0.192023	0.0943415	0.26436	0.293708	0.227363	0.113913	0.112761	-0.00286395	-0.161297	-0.031867	0.159831	-0.216967	-0.0962289	-0.0244839	-0.0603009
YBL064C	PRX1	2	100763	-0.412084	-0.218345	-0.194932	-0.0806681	0.0137026	-0.0701847	0.00295394	-0.178238	0.204589	0.18316	0.131495	0.170699	0.0884096	0.0280091	0.129302	0.0855665	0.143678	-0.00230819	-0.140016	-0.185391	-0.171845	-0.150473
YBL063W	KIP1	2	103553	-0.453752	-0.0165731	-0.317147	-0.24578	-0.382411	-0.118848	-0.103823	-0.241318	-0.298961	-0.323703	-0.168571	-0.163925	-0.166145	-0.287256	-0.276722	-0.237099	0.0235067	-0.445038	-0.265821	-0.573342	-0.1041	1.25002
YBL062W	YBL062W	2	105498	-0.164756	-0.0482195	0.0184147	-0.00725312	0.106255	0.015723	0.150631	-0.0176581	0.23105	0.0225365	0.107382	0.0992881	-0.0315265	-0.0639035	-0.0717792	-0.1578	-0.0527048	-0.0861565	-0.27235	-0.256506	-0.432976	-0.184208
YBL061C	SKT5	2	106361	-0.0769717	0.13159	0.0107849	0.0848605	0.106203	-0.0312149	0.0447992	-0.077791	0.0141984	0.0227817	-0.0495191	-0.0105606	0.0595739	0.0604896	-0.0525969	-0.0783695	-0.100741	0.0412003	-0.0454331	0.0402617	-0.0782088	-0.324166
YBL060W	YEL1	2	108963	-0.420536	0.217259	0.0698883	0.0974667	-0.423697	-0.132304	-0.194189	-0.27465	-0.334101	-0.367883	-0.368852	-0.480388	0.140925	-0.492925	-0.311296	-0.0842042	-0.12823	-0.371655	-0.010357	-0.276672	-0.133724	0.820839
YBL059C-A	CMC2	2	110332	-0.620405	-0.0343781	-0.180235	-0.0647983	-0.275956	0.0760143	0.0336604	-0.0909707	-0.181899	-0.120755	-0.137409	-0.0696271	-0.0396586	-0.277705	-0.164819	0.0143474	0.0536842	-0.438044	-0.271543	-0.679727	-0.00507851	0.94007
YBL059W	YBL059W	2	110919	-0.107685	0.0629808	-0.0300452	-0.00719228	-0.262259	0.0054642	-0.113145	-0.127608	-0.339988	-0.304504	-0.41451	-0.386478	-0.175142	-0.231523	-0.268191	-0.202757	-0.0730779	-0.255458	-0.0295215	-0.228077	0.208146	0.809993
YBL058W	SHP1	2	112072	0.548084	0.343612	0.347054	0.443191	0.365444	0.19793	0.173094	0.0483061	0.0362305	-0.600144	-0.55053	-0.610118	-0.536944	-0.463977	-0.507107	-0.477751	-0.55232	-0.251649	-0.196393	-0.100748	-0.429014	-0.802957
YBL057C	PTH2	2	113114	0.178891	-0.0590945	0.0388637	0.113061	0.0512168	-0.0221107	-0.119597	-0.059221	-0.036397	-0.0908229	-0.101556	-0.118479	-0.0221978	-0.0190668	0.0580202	0.00122542	-0.0666273	0.132136	0.239105	0.243086	0.00232751	-0.34553
YBL056W	PTC3	2	114465	0.0329052	0.223165	0.123406	0.00231512	-0.323544	-0.146292	-0.237129	-0.238555	-0.221631	-0.224127	-0.312454	-0.259526	-0.114065	-0.172911	-0.12805	-0.111	-0.0850663	-0.0959443	0.216899	0.12415	0.0334	-0.0331231
YBL055C	YBL055C	2	116201	-0.509688	-0.131846	-0.236083	-0.298238	-0.228765	-0.181081	-0.13924	-0.248633	-0.0920498	0.13642	0.126503	0.160801	0.189412	0.136952	0.136622	0.0711849	0.186471	-0.0426792	-0.0118779	-0.00222419	-0.0666245	0.222751
YBL054W	TOD6	2	118377	-0.0438252	-0.0429429	-0.0610476	0.0370434	-0.0623651	-0.0768119	-0.128367	-0.259358	-0.137232	-0.0117072	-0.0979569	-0.120671	0.100669	0.0170659	0.0753915	0.0947631	0.107462	0.0277896	0.169032	0.141795	0.0266208	0.210563
YBL053W	YBL053W	2	119522	-0.260617	-0.206188	-0.0638603	-0.110977	-0.0167334	0.068393	0.0875274	-0.320109	0.114535	0.167818	0.158644	0.158257	0.0836289	-0.0674599	0.0822334	0.0540528	0.172106	-0.00504374	-0.0559319	-0.210986	-0.255131	-0.101231
YBL052C	SAS3	2	120626	0.0560016	-0.0390933	0.00287822	-0.000455227	0.00528502	0.0406706	-0.0984875	-0.24118	-0.0315747	-0.0447758	0.0202443	-0.0215871	0.0901366	0.0281633	-0.12955	-0.0952096	-0.11069	0.173621	0.0906197	0.194167	0.200254	-0.313016
YBL051C	PIN4	2	123756	-0.428672	-0.21044	-0.18479	-0.0925443	0.0279571	0.0832087	0.124921	-0.294107	0.207976	0.128886	0.176632	0.131761	0.0376713	-0.0975447	-0.0422361	-0.131838	0.0369278	-0.163009	-0.332178	-0.468574	-0.396525	0.601266
YBL050W	SEC17	2	125622	-0.442227	-0.117357	-0.134173	-0.194248	-0.0987418	-0.115924	0.145476	-0.259657	0.364338	0.362132	0.324079	0.278771	0.00601564	-0.145991	0.161318	0.035548	0.370312	-0.0830558	-0.383801	-0.49222	-0.599192	0.282644
YBL049W	MOH1	2	127036	-0.181466	-0.0404713	-0.0210192	-0.00964381	-0.101533	-0.161029	0.00846783	-0.204845	0.133775	0.117147	0.0187557	0.0851654	0.0519027	0.0786897	-0.0578953	-0.0809794	0.00190141	0.0184355	-0.0988756	-0.0596495	-0.216334	-0.0785209
YBL048W	RRT1	2	127454	-0.326783	-0.0784177	-0.00354836	-0.0166769	-0.0952045	-0.0184617	0.1013	-0.272833	0.304451	0.267822	0.2668	0.271211	0.149829	0.0445882	-0.0451593	-0.0504142	0.0424113	-0.0447051	-0.285509	-0.301343	-0.440549	0.0396949
YBL047C	EDE1	2	129967	-0.263111	0.147403	-0.0668207	-0.135603	-0.453623	-0.140549	-0.141908	-0.174049	-0.291405	-0.132822	-0.23185	-0.257725	0.0613807	-0.331804	-0.214747	-0.0884292	0.0317584	-0.263645	0.0743884	-0.282941	0.0678551	0.811812
YBL046W	PSY4	2	133086	0.530168	0.576691	0.268867	0.376829	0.244581	0.107318	0.154133	0.173766	0.0283966	-0.945068	-1.22395	-1.06121	-0.891282	-0.860598	-0.723233	-0.81801	-0.702198	-0.531705	-0.364512	-0.278139	-0.798148	-0.854278
YBL045C	COR1	2	134829	-0.438314	0.0780064	-0.250695	-0.178746	-0.133393	-0.238052	0.0547989	-0.229534	-0.0835937	0.0265582	-0.132401	0.0405795	-0.00120884	-0.149037	-0.118648	-0.127547	0.135623	-0.217762	-0.436812	-0.397431	-0.0333458	0.679972
YBL044W	YBL044W	2	136182	-0.313384	0.15882	0.0428354	-0.0579277	-0.334957	-0.133532	0.00445304	-0.233563	0.0095749	0.148549	0.0635084	0.0631601	0.0267704	-0.168337	-0.125155	-0.151022	0.213349	-0.242211	-0.165856	-0.436559	0.168609	1.06819
YBL043W	ECM13	2	137074	0.355352	0.292509	0.223837	0.107212	-0.0404848	-0.0262275	0.0344453	-0.190741	0.0661783	-0.216937	-0.187113	-0.204259	-0.215126	-0.289032	-0.159875	-0.218819	-0.0734345	-0.102791	-0.0582072	-0.105963	-0.425007	0.120337
YBL042C	FUI1	2	139300	-0.472987	-0.257766	-0.22648	-0.155367	0.107771	0.00675025	-0.00155621	0.338895	0.0700302	0.0641127	0.0428807	0.0599798	0.0840619	-0.155523	0.153498	0.0330004	0.0805107	-0.160748	-0.0805249	-0.302307	-0.0776867	0.036454
YBL041W	PRE7	2	141609	-0.511226	-0.151905	-0.285022	-0.278401	0.0218863	-0.00444862	0.319672	-0.209546	0.303671	0.229909	0.2951	0.273156	-0.0397353	-0.137595	0.158797	-0.0130769	0.35837	-0.117709	-0.482143	-0.661879	-0.681328	0.325581
YBL040C	ERD2	2	142490	0.273433	0.625391	0.648717	0.614414	0.697338	0.751753	0.791985	0.27118	0.986466	-1.42821	-1.59103	-1.54724	-1.43947	-1.5799	-1.96523	-1.93223	-1.83689	-1.81847	-2.0189	-2.00107	-1.88231	-0.283249
YBL039C	URA7	2	144858	0.000127054	-0.182835	-0.113182	-0.119981	-0.167622	-0.156777	-0.261585	-0.0920412	-0.0802027	0.0216329	0.0326055	0.0641218	0.0895624	0.0414363	0.108404	0.136406	-0.0277113	0.254412	0.311348	0.370275	0.00737239	-0.141977
YBL038W	MRPL16	2	146536	0.0571975	0.151811	0.29297	0.24468	0.13312	0.0917832	0.169313	0.048612	0.201935	0.136679	0.183797	0.133261	0.066078	-0.0280323	-0.255625	-0.292207	-0.198562	-0.0307829	-0.3278	-0.142039	-0.470784	-0.239292
YBL037W	APL3	2	148747	-0.492025	-0.00912718	-0.163881	-0.164401	-0.511141	-0.0470815	-0.161159	-0.243894	-0.355422	-0.269533	-0.260833	-0.299433	-0.168032	-0.415669	-0.187319	-0.10397	0.111789	-0.465633	-0.252296	-0.497473	-0.412698	1.73612
YBL036C	YBL036C	2	150833	-0.596647	-0.106476	-0.281829	-0.0872598	-0.169643	-0.124132	0.115626	-0.383952	0.0126868	0.109542	0.0409455	0.0913124	-0.00175958	-0.128236	-0.17548	-0.159577	0.0385469	-0.333595	-0.560117	-0.671922	-0.18608	1.07283
YBL035C	POL12	2	152551	-0.301891	-0.27275	-0.154217	-0.131693	-0.098091	-0.191988	-0.0641795	-0.283493	0.159641	0.189125	0.238716	0.179725	0.110313	0.115277	0.177805	0.146174	0.251128	0.02759	0.0268921	0.012781	-0.0109745	-0.107706
YBL034C	STU1	2	156118	-0.0909516	0.16499	0.247238	0.304809	-0.296526	0.139298	-0.0641551	-0.159314	-0.293173	-0.128233	-0.28422	-0.134496	0.200132	-0.190848	-0.145126	0.0573122	0.0196997	-0.0232296	0.338582	-0.0579818	0.290521	0.35217
YBL033C	RIB1	2	159174	-0.160646	0.108059	-0.141676	-0.188023	-0.123116	-0.224047	-0.0451341	-0.0405255	-0.0646588	-0.142033	-0.000697942	-0.0340656	-0.108105	-0.0633645	-0.0776119	-0.0971683	0.0508774	-0.0549297	-0.0730849	-0.00960663	-0.0839407	0.175715
YBL032W	HEK2	2	160756	-0.540802	-0.239834	-0.261474	-0.234445	-0.021858	-0.0539466	0.120382	0.107636	0.0745349	0.116953	0.21204	0.189036	0.0198904	0.000668433	0.225114	0.020161	0.234395	-0.0544473	-0.280396	-0.359652	-0.326798	0.194164
YBL031W	SHE1	2	162207	-0.0545607	0.0886919	0.00278569	0.0115903	0.00828391	-0.0983419	-0.0370869	-0.168353	0.0476081	0.00557367	0.049865	0.000375221	0.0368849	0.027755	0.0484205	0.000327826	-0.00710316	0.0593308	0.0697826	0.115001	-0.0192623	-0.0743919
YBL030C	PET9	2	163519	-0.46265	-0.0164076	-0.276259	-0.217163	-0.205593	-0.14704	-0.0233535	-0.20657	0.061245	-0.00796928	0.0619059	0.0240021	-0.0331005	-0.0719006	-0.0163076	-0.0889902	0.251955	-0.224427	-0.345328	-0.456941	-0.298605	0.864033
YBL029C-A	YBL029C-A	2	164630	0.0742791	0.0370827	-0.022275	-0.0575991	-0.0886001	-0.0931479	-0.132945	-0.166092	-0.0288935	-0.0572259	-0.0375597	-0.0272633	0.031324	0.0233376	0.0580443	0.0803812	0.0390046	0.17053	0.236291	0.261408	-0.0995862	-0.149419
YBL029W	YBL029W	2	166699	-0.83526	-0.318282	-0.275015	-0.227911	0.0258838	0.124116	0.211978	0.38048	0.165926	0.259469	0.249995	0.294639	0.138926	0.00749117	-0.0272669	-0.199246	-0.00484735	-0.233555	-0.63201	-0.778946	-0.222475	0.389777
YBL028C	YBL028C	2	167678	-0.00514138	0.113364	0.0783388	0.0390765	-0.035942	-0.0918342	-0.137477	-0.0585492	-0.032942	-0.114003	-0.0198265	-0.101957	-0.0500581	-0.0412085	-0.0735692	0.00743146	-0.00839109	-0.016826	-0.031177	0.0832986	-0.275172	-0.138554
YBL027W	RPL19B	2	168899	-0.177194	-0.0497538	-0.105225	-0.117281	-0.0868537	-0.125954	-0.0340099	-0.218337	0.0644849	0.129364	0.145384	0.0314661	-0.0161808	-0.0292607	0.17068	0.106543	0.24244	0.0890107	0.0563779	0.0825963	-0.22646	0.279058
YBL026W	LSM2	2	170830	-0.698639	-0.127779	-0.07992	-0.0770055	-0.228578	0.0561359	0.129268	-0.170646	0.0265456	0.430856	0.46355	0.487978	0.312205	0.378861	-0.462213	-0.379307	-0.222084	-0.222696	-0.636572	-0.586062	-0.42405	1.11021
YBL025W	RRN10	2	171699	-0.590395	-0.162032	-0.217897	-0.268998	-0.140418	-0.0495996	0.197609	-0.146611	0.379846	0.274176	0.39528	0.373754	0.0210678	-0.0234805	0.10611	-0.0295326	0.401517	-0.176268	-0.52341	-0.566904	-0.299923	0.536979
YBL024W	NCL1	2	173561	-0.333923	-0.019568	-0.0390159	-0.104432	-0.056414	-0.00062695	0.193966	-0.19461	0.194014	0.139126	0.210333	0.151349	-0.0113909	-0.047746	0.115704	0.0534156	0.251868	-0.022303	-0.258323	-0.32213	-0.346105	0.0252614
YBL023C	MCM2	2	176223	-0.000233216	0.118253	0.0344373	-0.000937505	-0.034143	-0.0661914	-0.0985192	-0.00203789	0.0374033	-0.0209505	-0.00255672	-0.0100087	0.0247905	0.00857921	0.0485391	0.0194536	0.0218242	0.0272254	-0.0122383	-0.0405228	0.024342	-0.248538
YBL022C	PIM1	2	179574	-0.404868	-0.204403	-0.286946	-0.0977626	-0.308486	-0.201471	-0.0678888	0.0441186	-0.446063	-0.273964	-0.274079	-0.361632	-0.248577	-0.354893	0.173784	0.09506	0.440282	-0.106827	0.106947	-0.123212	-0.19637	1.22969
YBL021C	HAP3	2	181877	0.0632231	0.196665	-0.0591966	-0.128053	-0.222985	-0.232069	-0.0891861	-0.283368	-0.0821695	-0.030695	-0.00161458	-0.0302303	-0.0761349	-0.174915	0.151519	0.0963022	0.228881	0.048974	0.12834	0.0971319	-0.0767192	-0.0666996
YBL020W	RFT1	2	183263	-0.573818	-0.305224	-0.180133	-0.160518	0.0710566	0.100982	0.250342	-0.120413	0.378796	0.270816	0.351069	0.382108	0.159723	0.180572	-0.0952306	-0.226649	-0.0333122	-0.00305284	-0.664719	-0.581651	-0.315927	0.249057
YBL019W	APN2	2	185134	-0.641786	-0.125144	-0.0914997	-0.101729	-0.0753735	-0.064436	0.201771	-0.204475	0.133147	0.346498	0.388752	0.331448	0.104874	0.0849194	-0.0930309	-0.0796094	0.146892	-0.18158	-0.704618	-0.538814	-0.269481	0.56905
YBL018C	POP8	2	186236	-0.465183	0.0431351	-0.0610674	-0.0936524	0.153998	0.160863	0.426722	-0.0563368	0.721493	-0.377172	-0.335287	-0.356969	-0.489378	-0.578123	-0.637972	-0.565021	-0.338614	-0.635375	-0.9077	-0.891225	-0.628708	-0.0274616
YBL017C	PEP1	2	189213	-0.0153469	0.0849933	0.0573941	0.0599388	0.060572	0.0422225	0.0043958	0.0637204	-0.0223794	-0.0398495	0.0507475	0.00927225	-0.0384172	0.0373568	-0.0852989	-0.0955436	-0.0481949	0.0225737	-0.153922	0.0018413	-0.0611822	-0.345445
YBL016W	FUS3	2	192981	-0.00377508	0.210925	0.106107	-0.0994918	-0.210971	-0.0733117	0.0294408	-0.0808763	0.104986	-0.369347	-0.290131	-0.303783	-0.440676	-0.5894	-0.348538	-0.387408	-0.085336	-0.29076	-0.364674	-0.402974	-0.378409	0.240808
YBL015W	ACH1	2	194912	-0.857599	-0.398567	-0.367973	-0.435754	-0.261453	-0.0197065	0.325935	-0.0145695	0.298596	0.315113	0.290454	0.211742	-0.0504309	-0.152568	0.0472524	0.101723	0.399857	0.0824509	-0.482112	-0.681301	-0.417199	0.793576
YBL014C	RRN6	2	200406	0.364927	0.158898	0.279167	0.344297	-0.0950131	-0.129739	-0.375534	0.33466	-0.480541	-0.402942	-0.474012	-0.403012	-0.0899781	-0.00592387	-0.226808	-0.0919116	-0.284862	0.118255	0.363766	0.485213	0.571151	0.267599
YBL013W	FMT1	2	202658	-0.338868	-0.134558	-0.0628096	-0.0705863	0.0597199	0.0991834	0.00852462	0.0689552	-0.0242988	-0.00663335	-0.0457862	0.0193584	0.0833974	0.11959	0.0513805	0.105026	0.0171593	0.0338855	0.143313	-0.028534	0.397743	-0.265411
YBL012C	YBL012C	2	203606	-0.108186	-0.0537778	-0.0205192	-0.0574626	0.0242471	0.109677	-0.0806321	0.0596968	0.00832577	-0.104658	-0.0906994	-0.0365227	-0.103972	0.000106458	0.0361055	0.0895094	0.0114937	0.0401822	0.163067	-0.146538	0.122299	-0.288922
YBL011W	SCT1	2	204677	-0.0961927	-0.0566588	0.127089	0.127595	0.161941	0.137442	0.201696	0.0729239	-0.178105	0.213545	0.279805	0.291	0.187453	0.289243	0.153035	0.0902945	0.134561	0.12238	-0.147552	0.00078172	0.0564432	-0.0990946
YBL010C	YBL010C	2	206528	-0.32845	-0.229978	-0.0425374	0.0420817	0.171983	0.148141	0.0437678	0.0417239	0.147236	0.0382461	0.030534	0.0661733	0.105183	0.149472	-0.0463884	0.0110893	-0.0986451	-0.0435274	-0.219646	-0.28781	0.213572	-0.343667
YBL009W	ALK2	2	208209	-0.373275	-0.203492	-0.206767	-0.182583	0.00902617	-0.117939	0.0593044	-0.0042287	0.0076446	0.0871048	0.118177	0.141384	0.143615	0.125937	0.0955281	0.0846825	0.0793218	0.0853553	-0.11675	0.0256279	0.0392967	-0.147534
YBL008W	HIR1	2	210914	-0.313554	-0.068581	-0.167259	-0.102688	-0.234655	-0.0430663	-0.0677519	0.00826854	-0.321451	-0.230518	-0.215273	-0.232585	-0.11503	-0.0915215	-0.204962	-0.00290795	-0.0664729	-0.221275	-0.106382	-0.291574	-0.0333767	0.59267
YBL007C	SLA1	2	214499	-0.279086	-0.0842249	-0.0585764	-0.0585477	0.062098	-0.0268344	0.0821334	-0.079826	0.0880961	0.0946187	0.226247	0.152949	0.0826908	0.0522225	0.13394	0.0243249	0.156527	0.047858	-0.221518	-0.110911	-0.238357	-0.0498351
YBL006C	LDB7	2	216858	0.0295344	0.081133	0.0854469	0.0741917	-0.284486	-0.100656	-0.301716	-0.210106	-0.373959	-0.0755428	-0.204354	-0.240609	0.0657895	-0.0329759	-0.11918	-0.038013	0.00404913	0.0657079	0.334005	0.176179	0.601113	1.13006
YBL005W	PDR3	2	218935	0.230587	0.328988	0.281632	0.240859	0.123813	0.171268	0.135146	0.0432423	0.18328	-0.159995	-0.064642	-0.0910839	-0.204755	-0.19291	-0.685016	-0.572325	-0.64825	-0.207437	-0.832892	-0.381797	-0.360902	-0.262091
YBL004W	UTP20	2	231376	-0.170949	-0.14296	-0.205685	0.00802726	0.0727696	0.0367969	-0.0592224	0.0967713	-0.491561	-0.080437	-0.211063	-0.0828722	0.0203617	-0.0399413	0.123502	0.0460003	-0.00631767	-0.000162577	0.143102	0.161918	0.144076	-0.24929
YBL003C	HTA2	2	235593	-0.0824701	0.0360941	-0.0151166	-0.0549932	-0.0923475	-0.115106	-0.0632975	-0.247376	-0.297357	0.149465	0.128021	0.157454	0.18186	0.168415	0.117949	0.133494	0.111304	0.158704	0.140579	0.132648	0.260206	-0.0625364
YBL002W	HTB2	2	236689	-0.576852	-0.0971611	-0.199847	-0.218965	-0.0719261	0.139061	0.201396	0.214609	0.113382	0.246713	0.241238	0.110837	-0.0301924	-0.105684	-0.0780816	-0.214648	0.0149033	-0.130964	-0.616845	-0.583584	-0.120971	0.825092
YBL001C	ECM15	2	237310	-0.144237	-0.0609791	-0.0630419	-0.107559	-0.118385	-0.0226266	-0.167989	0.0129077	-0.176694	-0.151388	-0.0833532	-0.206674	-0.151995	-0.051934	-0.0720862	0.00762653	-0.00993338	-0.0625151	-0.116969	6.80606e-05	-0.0629706	0.581079
YBR001C	NTH2	2	240112	-0.156859	0.0477044	0.124852	0.0778583	-0.0524611	0.168828	0.155333	-0.023844	0.119217	0.0964113	0.112033	0.238666	0.25804	0.183705	-0.512825	-0.411159	-0.410838	-0.132774	-0.478566	-0.414994	0.247328	0.125421
YBR002C	RER2	2	242138	-0.295505	0.0916897	-0.143633	-0.132958	-0.0533192	-0.0229668	0.136967	0.0570754	-0.0611761	-0.190061	-0.125418	-0.134487	-0.1836	-0.379454	0.126813	-0.000998351	0.375711	-0.358627	-0.465289	-0.502818	-0.495347	0.773478
YBR003W	COQ1	2	243519	0.00316607	-0.186233	-0.159604	-0.00937971	0.0513912	-0.0932745	-0.0994862	0.0483597	-0.140663	-0.265332	-0.114031	-0.197468	-0.159953	-0.0108824	0.0234889	0.0965114	-0.0376178	0.0319881	0.107723	0.178894	0.0686558	-0.217774
YBR004C	GPI18	2	245016	-0.83956	-0.275584	-0.379114	-0.185509	0.114541	0.153336	0.153888	0.471698	0.117058	0.103019	0.104193	0.193349	0.0579818	0.045076	0.0845386	0.0981554	0.152199	-0.11782	-0.508426	-0.705466	-0.2029	0.175753
YBR005W	RCR1	2	246226	-0.450154	0.169632	-0.269845	-0.255474	-0.411152	0.0509558	-0.0599708	0.0769772	-0.166283	-0.123339	-0.119917	-0.0885548	-0.00676297	-0.234493	-0.373091	-0.321301	0.0574902	-0.374291	-0.4642	-0.661954	0.171208	1.07746
YBR006W	UGA2	2	247756	-0.061642	0.0466384	0.0040764	0.0595238	0.0582676	0.0143521	-0.00443915	0.0754906	0.0177474	0.0748386	-0.034479	0.0343866	0.0645576	0.0822871	0.0115795	-0.00773886	-0.00191382	0.0881576	-0.0193559	0.0349249	0.0551879	-0.15967
YBR007C	DSF2	2	249911	0.160678	0.247571	0.404408	0.314584	0.4738	0.477304	0.515268	0.510714	0.711653	-1.67257	-1.60765	-1.58288	-1.59736	-1.19784	-1.67117	-1.65147	-1.40642	-1.70348	-1.57019	-1.88611	-1.72643	-0.148124
YBR008C	FLR1	2	253386	-0.168189	0.215451	0.176869	0.145145	-0.341071	0.191717	-0.0560188	-0.127615	-0.422033	0.0269716	-0.134671	-0.111343	0.213245	-0.00523711	-0.253569	-0.0544884	-0.00524907	-0.116607	0.050733	-0.217207	0.509686	0.1407
YBR009C	HHF1	2	255528	-0.023919	0.0260626	-0.0525217	-0.0242661	0.0192392	-0.0206331	0.0697841	0.0687396	0.0991438	0.0448833	0.106965	0.112223	-0.0153697	-0.0247459	-0.0373703	-0.0742678	0.0379698	0.0836974	-0.0251337	0.0273189	-0.0146276	-0.0990069
YBR010W	HHT1	2	256536	-0.452453	-0.297995	-0.231136	-0.135683	0.0885909	0.0828752	0.186443	0.0718645	0.122194	0.228499	0.239647	0.22656	0.0986347	0.146237	0.14379	-0.0031145	0.135044	0.0694553	-0.232966	-0.259734	-0.0466731	-0.075835
YBR011C	IPP1	2	257543	-0.536283	-0.099931	-0.171844	-0.11784	-0.110571	-0.089616	0.213429	-0.0618783	0.153385	0.177475	0.21665	0.203095	0.158834	-0.00567165	-0.0552289	-0.0397413	0.135469	-0.188617	-0.4657	-0.561794	-0.0727908	0.831413
YBR012C	YBR012C	2	259356	0.0544148	-0.081148	0.00573973	0.0470128	0.0321004	-0.0350302	-0.154012	0.095423	-0.137371	-0.127616	-0.0920143	-0.0341254	0.013588	0.040462	-0.0127167	-0.0423402	-0.110051	0.0454637	0.0885574	0.132498	0.143189	-0.348697
YBR013C	YBR013C	2	265686	-0.586943	-0.187814	-0.123316	-0.083889	0.0777265	0.0683063	0.338893	0.0813091	0.325997	-0.00374044	0.00619331	-0.00772315	-0.25381	-0.262594	-0.080198	-0.188323	0.156687	-0.376249	-0.723483	-0.722934	-0.619216	0.107187
YBR014C	GRX7	2	267030	-0.609065	-0.437642	-0.341796	-0.234095	-0.101514	-0.0827899	0.0383435	0.0888497	-0.0459472	0.12519	0.153815	0.116658	0.0559222	-0.0321157	0.184894	0.142189	0.178919	-0.103047	-0.0520665	-0.29079	-0.100111	0.771362
YBR015C	MNN2	2	268606	0.0674791	0.0202473	0.108154	0.236701	0.167305	0.0282883	-0.0426802	0.116203	0.00509229	-0.101465	-0.145015	-0.0876475	0.0476652	0.037964	-0.216483	-0.056509	-0.196684	-0.0757483	-0.072627	0.0330952	0.0992409	-0.468214
YBR016W	YBR016W	2	270440	-0.0790069	0.163685	-0.078537	-0.0376828	-0.170596	0.121982	-0.0500199	0.00331541	-0.712451	-0.568393	-0.605431	-0.609643	-0.133867	-0.437501	-0.635656	-0.371588	-0.402314	-0.466349	-0.197394	-0.418295	0.296695	1.3443
YBR017C	KAP104	2	272325	-0.212354	0.00248049	-0.0544842	-0.0870929	0.00396992	-0.0615433	0.0132477	-0.0156443	0.0509534	0.0116638	0.100715	0.120018	0.00208441	0.0299319	0.0107263	-0.0244355	0.0567334	-0.0341376	-0.197054	-0.168551	-0.127093	0.230771
YBR018C	GAL7	2	274977	0.198685	0.204	0.287257	0.285105	0.252051	0.268241	0.324584	-0.846979	-1.14007	0.366485	0.308546	-0.0381168	0.317252	0.308168	0.336489	0.321659	0.339074	0.299278	0.222893	0.245816	0.142359	0.207745
YBR019C	GAL10	2	277302	-0.53437	-0.15591	-0.237019	-0.2077	0.036359	-0.0219357	0.168775	0.117424	0.243005	-0.0492422	0.0401219	-0.0198146	-0.224524	-0.161989	-0.163608	-0.19052	-0.0756092	-0.196192	-0.568223	-0.491376	-0.481013	-0.140073
YBR020W	GAL1	2	279814	-0.851259	-0.283969	-0.204737	-0.265493	-0.276612	-0.106898	0.158988	-0.0111946	0.148565	0.461308	0.49874	0.429534	0.146311	-0.092149	-0.0121426	-0.0946359	0.353061	-0.254699	-0.597043	-0.794877	-0.447831	1.25325
YBR021W	FUR4	2	282393	-0.208691	-0.0888049	0.0439739	0.0164025	-0.0492329	-0.0464634	0.124272	-1.68063	-1.33589	0.84037	0.877	0.97531	0.780868	0.849816	0.621194	0.56961	0.711925	0.7111	0.415312	0.497245	0.409248	0.557589
YBR022W	POA1	2	284004	-0.24283	-0.328119	-0.252367	-0.135951	0.15185	0.0604855	-0.00763517	0.115019	-0.070209	-0.0640233	-0.0860987	-0.149382	-0.0470711	0.0508988	0.0714425	0.0992919	-0.0398449	-0.0394302	0.0918788	-0.0516613	-0.0952422	-0.308244
YBR023C	CHS3	2	286176	-0.614401	-0.0295953	-0.174658	-0.0337707	-0.305492	0.125733	0.0699787	-0.142344	0.0733748	0.157515	0.155771	0.0908347	0.067495	-0.123557	-0.445405	-0.346481	-0.101956	-0.366826	-0.647394	-0.666234	-0.292726	1.24195
YBR024W	SCO2	2	289897	-0.0990164	0.0336727	-0.055839	-0.119986	-0.0535558	-0.0424832	-0.00508152	-0.133503	0.0646903	0.0141933	0.053121	0.0650522	-0.0599595	-0.0515716	0.111433	0.0548795	0.198667	0.0723305	0.0291069	0.0157774	-0.294888	-0.128527
YBR025C	OLA1	2	291273	-0.694332	-0.189328	-0.216654	-0.25746	-0.0971359	0.0586953	0.255838	-0.104665	0.245361	0.170582	0.274417	0.202909	-0.0548319	-0.0689366	0.100824	0.0357072	0.323285	-0.171537	-0.460456	-0.607537	-0.560865	0.497067
YBR026C	ETR1	2	293448	0.046709	-0.0331832	0.0998884	0.289396	0.374929	0.302314	0.203649	0.308077	0.135447	-0.184781	-0.218249	-0.193422	-0.0297584	-0.0686816	-0.18723	-0.14058	-0.226644	-0.128317	-0.14292	-0.0887743	-0.115716	-0.470744
YBR027C	YBR027C	2	294190	-0.430144	0.0273997	-0.182489	-0.084451	-0.282699	0.134589	0.0342224	0.0821873	-0.0728345	-0.0698449	-0.12875	-0.072862	0.0786688	-0.175798	-0.639721	-0.464026	-0.300127	-0.364723	-0.579883	-0.529347	0.00907462	1.12051
YBR028C	YPK3	2	295213	-0.373358	-0.0364782	-0.14362	-0.0988905	0.0705436	0.163615	0.181927	-0.185524	-0.00696641	0.0109228	0.136078	0.0367641	0.0205259	0.0352535	0.0911195	0.0655504	0.121436	0.0411194	-0.289325	-0.294613	-0.197094	0.0164512
YBR029C	CDS1	2	297055	-0.623454	-0.178502	-0.205041	-0.2082	-0.167811	-0.17287	0.169999	-0.293702	0.343525	0.304766	0.293417	0.294939	0.0388853	-0.151482	0.128228	0.0318778	0.381768	-0.160318	-0.444435	-0.614432	-0.543978	0.533165
YBR030W	RKM3	2	299121	-0.555017	0.21501	0.138199	0.126259	0.275205	0.283462	0.447527	0.611702	-0.44106	-0.157424	-0.167475	-0.264993	-0.30793	0.454393	-0.166414	-0.0334924	0.0455797	-0.377785	-0.288524	-0.459305	-0.567356	0.680703
YBR031W	RPL4A	2	300710	-0.697528	-0.0572134	-0.232896	-0.0233132	-0.208989	-0.0136959	0.220598	-0.0235187	-0.304561	-0.112101	-0.195627	-0.13362	-0.0527445	-0.239656	-0.259982	-0.107267	0.12612	-0.617381	-0.502941	-0.793942	-0.482625	1.83951
YBR032W	YBR032W	2	301670	0.254869	0.115671	0.248898	0.293313	0.225583	0.207493	0.0725089	-0.0518805	0.0589395	-0.082918	-0.0865803	-0.0754706	-0.0254068	-0.00914986	-0.300751	-0.269351	-0.300878	0.0206179	-0.272663	0.0688445	-0.0331535	-0.481209
YBR033W	EDS1	2	303323	-0.314931	0.127716	-0.0339406	-0.0738775	-0.0874015	-0.0525605	0.069331	-0.116506	0.258439	0.0756811	0.182035	0.195785	-0.00682739	-0.0445359	0.0218469	0.00036361	0.211892	-0.130874	-0.371347	-0.354579	-0.415694	-0.0085077
YBR034C	HMT1	2	305453	-0.673016	-0.219779	-0.26125	-0.182491	0.104156	0.0931655	0.0719624	0.113322	0.0112206	0.0224761	0.109973	0.098759	0.0288445	0.0635266	0.14299	0.152161	0.251322	-0.100466	-0.134543	-0.41028	-0.147867	-0.15667
YBR035C	PDX3	2	306612	0.0393928	-0.153493	-0.0107113	-0.0428354	-0.00168341	0.0790771	-0.0479426	0.0631454	0.0563304	-0.299752	-0.184965	-0.136235	-0.202663	-0.185621	-0.0789421	-0.145234	-0.0551735	-0.165441	-0.131004	-0.16084	-0.162458	-0.390029
YBR036C	CSG2	2	309697	-0.468446	-0.207859	-0.404397	-0.377311	-0.395616	-0.264481	-0.193659	-0.154265	0.00319057	0.191121	0.280433	0.203748	0.04588	-0.0441871	0.0875107	0.0939552	0.377247	-0.0727734	-0.236125	-0.349232	-0.201914	0.836433
YBR037C	SCO1	2	311008	-0.186397	0.218937	-0.0672557	0.0475891	-0.186505	-0.177919	0.00664909	-0.248255	-0.197963	-0.0473011	-0.126937	-0.0395335	0.00354371	-0.0437049	-0.31833	-0.157318	-0.131908	-0.138147	-0.159074	-0.243728	0.198332	1.11573
YBR038W	CHS2	2	313343	-0.283227	0.0512918	0.135831	0.154853	-0.0634846	0.033955	0.0962354	-0.0509778	0.045704	0.124324	0.120343	0.116142	0.0702186	-0.0539678	-0.142968	-0.102578	0.0694905	-0.123355	-0.263779	-0.199735	-0.0934554	0.533905
YBR039W	ATP3	2	316042	0.296629	0.0782005	0.145547	0.0621312	-0.0686951	-0.170879	-0.279303	-0.102673	-0.179315	-0.172105	-0.202903	-0.183936	-0.0781312	0.0352734	0.0572782	0.113737	-0.0717933	0.139069	0.4658	0.465064	0.0726455	-0.328963
YBR040W	FIG1	2	317416	-0.294894	0.0667579	0.0104992	0.00508998	-0.167144	0.0873553	0.0265244	-0.015843	-0.146742	-0.0437511	-0.138176	-0.160284	-0.126271	-0.220579	-0.150544	-0.20262	-0.0372948	-0.31028	-0.18531	-0.452275	0.125558	0.918527
YBR041W	FAT1	2	319270	-0.296992	-0.158927	-0.141957	-0.0584428	0.0681861	0.0192274	0.155059	-0.0638603	0.113475	0.199488	0.311865	0.23355	0.12308	0.0836822	0.161359	0.0987372	0.22357	0.083518	-0.115727	-0.0773343	-0.285261	0.0620261
YBR042C	CST26	2	321012	-0.46039	-0.0275158	-0.146383	-0.190478	0.0106291	0.0429601	0.110949	-0.107103	-0.0254956	0.295934	0.411198	0.34305	0.0712302	0.122751	0.159872	0.0914008	0.278641	0.136803	-0.369759	-0.24843	-0.124775	0.147276
YBR043C	QDR3	2	322910	-0.512744	-0.00111684	-0.137979	-0.0211302	-0.265439	0.028209	0.120623	-0.00155462	0.0664613	-0.232662	-0.20298	-0.289837	-0.223125	-0.333594	-0.393323	-0.274099	-0.0467715	-0.451545	-0.499254	-0.593167	-0.131261	1.26404
YBR044C	TCM62	2	325200	0.0416196	-0.117603	0.00698977	0.0380183	-0.00681866	0.0798224	-0.0714125	0.0361719	-0.172634	-0.0678578	-0.0797947	-0.014469	0.00501911	0.108259	0.0320406	-0.0108751	0.0199583	0.138053	0.200274	0.249939	0.100067	0.00142294
YBR045C	GIP1	2	329132	-0.60472	-0.153595	-0.500285	-0.369315	-0.157182	-0.352584	-0.0457327	-0.134645	-0.190962	0.24798	0.276859	0.223019	0.0696708	0.117735	0.313891	0.293839	0.511483	-0.0432735	-0.141947	-0.24746	-0.124463	0.350272
YBR046C	ZTA1	2	331009	-0.18096	0.164971	0.151435	0.117151	0.186273	0.213811	0.242357	0.0803638	-0.133317	0.256455	0.262309	0.272811	0.162444	0.125456	0.0814869	0.0731697	0.161416	0.128295	-0.1168	-0.152637	-0.365672	-0.0641044
YBR047W	FMP23	2	332096	-0.367371	-0.187026	-0.074958	0.0397319	0.159031	0.131937	0.188299	0.020808	0.0889974	0.13234	0.118186	0.146671	0.130904	0.205427	-0.0711259	-0.121765	-0.0525014	0.0910653	-0.228463	-0.00961977	0.0366082	-0.264327
YBR048W	RPS11B	2	333321	-0.109382	-0.16995	-0.0707342	-0.0259811	-0.181435	-0.174505	-0.313153	-0.0506559	0.0162542	-0.161964	-0.0868372	-0.0864806	-0.0691126	0.0538364	-0.0723284	-0.0608448	-0.0618353	0.0499004	0.098967	0.148187	-0.213552	-0.283171
YBR049C	REB1	2	335602	-0.45271	-0.103528	-0.0394339	-0.0291006	-0.147813	-0.0213771	0.115994	0.170705	0.14439	0.173139	0.17335	0.169642	-0.00670287	-0.21852	-0.00351878	-0.0950919	0.114053	-0.225585	-0.400285	-0.456608	-0.442829	0.760868
YBR050C	REG2	2	337691	0.228236	-0.10315	0.118352	0.157166	0.118232	0.148613	0.00451426	-0.0480132	-0.142417	-0.00736421	-0.0409736	-0.0210516	0.0892247	0.140398	0.0451507	-0.0165107	-0.0279477	0.245817	0.270292	0.275941	0.168122	-0.362889
YBR051W	YBR051W	2	338163	-0.000360665	0.190559	0.109528	0.0597751	-0.0226314	-0.0222834	-0.0270555	-0.101785	0.0307973	0.0384485	0.061459	0.0890715	0.110045	0.00747161	-0.0313223	-0.0405203	0.0438823	0.0341897	0.0118091	0.0324869	-0.0186753	-0.146254
YBR052C	RFS1	2	339036	-0.275205	0.0995515	-0.147173	-0.112165	-0.370815	0.132237	-0.0712438	-0.0604493	-0.376461	-0.339821	-0.282302	-0.252822	-0.0952786	-0.290217	-0.352193	-0.146496	-0.0681598	-0.309005	-0.0846904	-0.457956	0.235933	1.09059
YBR053C	YBR053C	2	340213	-0.125243	-0.276577	-0.0166443	0.0788969	0.124828	0.0210309	0.0066291	-0.0594869	0.052856	0.0625769	0.148485	0.124841	0.147203	0.185998	-0.0132442	-0.0220503	-0.0958848	0.0705252	0.0379816	0.0534905	0.214018	-0.428315
YBR054W	YRO2	2	343618	-0.0784151	-0.159986	-0.0661473	0.00193782	0.0972196	0.0966	0.048756	-0.0486507	-0.0461446	-0.0121289	0.124576	0.0827838	-0.00564637	-0.0191089	0.100969	0.0346166	0.0620002	0.147865	-0.00702159	0.0233506	-0.188975	-0.154601
YBR055C	PRP6	2	345951	0.0432499	-0.0448645	-0.0334033	0.0467603	0.0946032	0.0240275	0.0108007	-0.0884861	0.000358582	0.109434	0.115163	0.116234	0.182154	0.152829	-0.0111467	-0.0511098	-0.068209	0.00628398	-0.167385	-0.107658	0.0154172	-0.275626
YBR056W	YBR056W	2	348631	-0.480822	0.0951389	0.144176	0.12736	-0.297147	0.145256	0.0597605	0.165738	-0.126869	-0.199549	-0.287095	-0.218562	0.0979244	-0.192392	-0.471604	-0.330561	-0.226232	-0.506447	-0.350352	-0.447842	0.0772499	1.05211
YBR057C	MUM2	2	352743	0.135761	0.197083	0.12182	0.0877041	-0.0180738	-0.0192833	-0.0652274	-0.0753127	-0.00822173	-0.162327	-0.133946	-0.110205	-0.0529415	-0.0956019	-0.0249553	0.00494761	-0.0361009	0.0499218	0.103741	0.123096	-0.195586	-0.315816
YBR058C	UBP14	2	354844	-0.824346	-0.333013	-0.299131	-0.348642	-0.0678475	0.129822	0.336192	-0.300999	0.58944	0.333281	0.428315	0.420365	0.0824212	0.0755307	-0.371042	-0.446607	-0.199369	-0.110249	-0.925987	-0.929991	-0.307697	0.781439
YBR058C-A	TSC3	2	356445	-0.615657	-0.277879	-0.196352	-0.172566	-0.173101	-0.149894	-0.0877369	-0.00973859	0.36876	-0.000300894	0.0432308	0.0362761	0.00328619	-0.246356	-0.245904	-0.25624	-0.122514	-0.276751	-0.581983	-0.568924	-0.380629	0.0885279
YBR059C	AKL1	2	358524	-0.368878	-0.19068	-0.110951	-0.00319607	0.0950777	0.0272733	0.0716534	0.0338543	-0.0455626	0.0158206	0.12997	0.0861189	0.0904603	0.114083	0.0760236	0.0794366	0.0934934	-0.0522457	-0.181799	-0.117967	-0.0239151	-0.10186
YBR060C	ORC2	2	361583	-0.640612	-0.0356397	-0.0825843	-0.0705869	-0.0641079	0.0369155	0.187609	-0.0691564	0.196478	0.166254	0.292957	0.211976	0.047896	-0.0755848	-0.155224	-0.106088	0.133225	-0.188612	-0.536449	-0.638417	-0.459985	0.549609
YBR061C	TRM7	2	365253	-0.457325	-0.168151	-0.129276	-0.212585	0.115144	0.00960206	0.200448	-0.00168609	0.214212	0.179589	0.21577	0.248746	0.11419	0.083213	-0.0257358	-0.102926	-0.019814	0.0141892	-0.469381	-0.384607	-0.126054	-0.103642
YBR062C	YBR062C	2	366288	-0.348201	0.29676	-0.0757507	0.0893589	-0.14256	0.265731	0.129827	-0.166633	-0.356458	0.0713181	0.0163856	-0.0628235	0.21377	-0.0617171	-0.382751	-0.248368	-0.0504473	-0.281678	-0.49238	-0.581037	0.20623	1.10165
YBR063C	YBR063C	2	367577	-0.0703993	-0.0327571	0.0631707	0.0731288	0.0485488	0.00672685	-0.000932083	-0.0785706	0.0787444	0.0608005	0.0910408	0.128934	0.0866034	0.150784	-0.0116892	-0.0391924	0.0152681	0.113174	-0.0524981	0.0986844	0.00802485	-0.176793
YBR064W	YBR064W	2	367977	-0.694211	-0.328372	-0.229638	-0.216044	-0.0445631	-0.0189005	0.0835762	-0.129163	0.0385273	0.473729	0.533711	0.533928	0.357152	0.336243	0.197451	0.169528	0.284171	0.169235	-0.206854	-0.152757	0.0070656	0.037023
YBR065C	ECM2	2	369131	0.0931896	0.071864	-0.00672455	-0.0796782	-0.110937	-0.0157671	-0.112395	-0.19574	-0.251719	-0.276716	-0.0801316	-0.141778	-0.17303	-0.124477	-0.111837	-0.0360738	-0.0454535	0.168119	0.294909	0.352884	-0.259583	-0.285845
YBR066C	NRG2	2	370368	0.0818173	0.10384	0.0537468	0.102143	-0.030596	-0.0508414	-0.128863	-0.167848	-0.0856916	0.000304979	0.0676509	0.0492254	0.0976103	0.0975438	-0.00666863	0.0305565	-0.0190373	0.27226	0.233154	0.319685	0.260941	-0.284206
YBR067C	TIP1	2	372419	-0.393319	0.0519075	-0.141541	-0.137627	0.0405279	0.241483	0.428789	-0.00569237	-0.465495	0.155864	0.225461	0.234587	0.112755	0.0314144	0.107272	0.107936	0.278298	-0.0190615	-0.242171	-0.339716	-0.1666	1.12848
YBR068C	BAP2	2	374775	-0.23008	0.0631534	0.161539	0.121444	-0.0538833	-0.0123981	0.0580959	0.116663	0.143373	0.150583	0.212445	0.138295	0.092968	-0.0202971	-0.146049	-0.16113	-0.0395339	-0.0701202	-0.407553	-0.208014	-0.160162	0.434213
YBR069C	TAT1	2	377503	-0.551214	0.0194265	-0.114723	-0.201824	-0.061529	0.0692306	0.216832	-0.164274	0.128307	0.126405	0.246347	0.131697	-0.0457616	-0.141198	0.172459	0.050131	0.428602	-0.0152781	-0.369899	-0.511342	-0.241725	0.490861
YBR070C	ALG14	2	379577	0.0652987	0.0127076	0.208789	0.250361	0.148714	0.139982	0.0212597	-0.139053	0.033086	0.162878	0.207786	0.236606	0.203654	0.283114	-0.164227	-0.151962	-0.15189	0.212331	-0.16311	-0.0709369	0.271902	-0.172223
YBR071W	YBR071W	2	380728	-0.611106	0.0881642	-0.0840745	0.016562	-0.299118	0.0358663	0.106305	0.0674312	-0.156072	0.00865436	-0.083011	-0.0500166	0.235842	-0.206754	-0.302041	-0.0754055	-0.00960352	-0.343411	-0.259405	-0.42762	-0.282882	0.843318
YBR072W	HSP26	2	382352	-0.143069	0.0204547	0.0953457	0.10975	0.129346	0.0231044	0.0609142	-0.0239779	-0.258537	0.0761574	0.222619	0.201641	0.206937	0.172989	0.0894343	0.0553741	0.094354	0.177066	-0.0611524	0.0426845	0.145577	-0.0850123
YBR073W	RDH54	2	384550	-0.346662	-0.240298	-0.234624	-0.24762	-0.195331	-0.218923	-0.19923	-0.3527	-0.0447819	0.262526	0.325169	0.352001	0.350957	0.396115	0.281225	0.291035	0.253401	0.276758	0.193823	0.23605	0.480017	-0.0686961
YBR074W	PFF1	2	387751	-0.123109	-0.0257838	0.0341465	0.13396	0.183901	0.0691777	0.048555	0.188856	-0.137587	0.112759	0.0845888	0.185236	0.264801	0.189623	-0.086828	-0.0858438	-0.0915411	0.138103	-0.0976411	0.0386903	0.180333	-0.259277
YBR074W	PFF1	2	387751	-0.624541	-0.399553	-0.533192	-0.503011	-0.514853	-0.527085	-0.33145	-0.315974	1.30395	-0.422979	-0.422423	-0.500355	-0.504441	-0.572196	-0.558902	-0.572012	-0.351322	-0.419035	-0.560144	-0.6309	-0.740596	0.090619
YBR076W	ECM8	2	390759	-0.0425912	-0.0244788	0.193012	0.126184	-0.0231051	0.0185343	-0.11451	-0.0490237	0.030405	0.00410283	0.0334675	0.0285067	0.108317	0.144552	-0.0503464	0.000185397	-0.0863658	0.173232	0.184184	0.216901	-0.304164	-0.275774
YBR077C	SLM4	2	392049	-0.570115	-0.0185116	-0.140235	-0.158756	0.0321638	-0.00236891	0.236298	-0.0371294	0.106328	0.246458	0.383312	0.307283	0.0212892	0.0141187	0.0329466	-0.0289207	0.308823	-0.0322915	-0.561149	-0.475513	-0.322534	0.0765978
YBR078W	ECM33	2	393932	-0.690882	-0.351843	-0.247191	-0.348109	-0.00598041	-0.0461885	0.254308	-0.158323	0.469707	0.366609	0.464104	0.458886	0.102943	0.0658107	0.10478	-0.0453919	0.29786	-0.0309966	-0.579971	-0.636267	-0.590109	-0.0831722
YBR079C	RPG1	2	396830	-0.527619	-0.00767446	-0.439726	-0.163249	-0.350463	-0.304814	-0.122135	0.0388749	-0.465295	-0.322668	-0.3568	-0.330881	0.000903254	-0.358172	-0.22117	-0.10742	0.0168318	-0.365898	0.0190963	-0.276371	0.0845682	0.843222
YBR080C	SEC18	2	399752	-0.558282	-0.0518414	-0.263236	-0.155553	-0.496483	0.101942	-0.0515217	-0.00627069	-0.186159	0.0508952	-0.0777755	-0.169294	0.0322557	-0.156046	-0.410499	-0.232203	-0.00888604	-0.474793	-0.430375	-0.592642	-0.45316	0.955431
YBR081C	SPT7	2	403252	-0.689986	-0.191171	-0.209384	-0.23994	-0.112422	-0.0111735	0.275928	-0.155017	0.426834	0.380094	0.453176	0.391323	0.100874	-0.0513981	0.180064	-0.0181818	0.318045	-0.0554672	-0.550517	-0.685365	-0.456001	0.481877
YBR082C	UBC4	2	406898	0.352185	-0.0953664	0.223498	0.212616	0.00859307	0.017291	-0.15726	0.114706	-0.114392	-0.163764	-0.0530227	-0.0955837	0.031783	0.12628	-0.0844922	-0.0868627	-0.173811	0.22174	0.253763	0.426254	0.29464	-0.535862
YBR083W	TEC1	2	409899	-0.456666	0.0200013	-0.201079	-0.166564	-0.237699	0.0238511	0.049401	0.0589027	-0.213291	-0.188312	-0.0853452	-0.152782	-0.0888332	-0.343089	-0.212317	-0.139064	0.0837202	-0.288122	-0.28015	-0.60283	0.0321359	1.14091
YBR084W	MIS1	2	412517	-0.119331	0.116619	0.100301	-0.0170934	-0.0576251	-0.00934874	0.0610228	0.0881958	-0.154306	0.0764004	0.1671	0.15572	0.103782	-0.0180846	0.0956824	0.1103	0.176244	0.0464424	-0.114326	-0.0975837	-0.176511	-0.0016607
YBR084C-A	RPL19A	2	414723	-0.512503	-0.187884	-0.285454	-0.333683	-0.300241	-0.187622	0.0783463	-0.190097	0.106601	-0.052911	0.150201	0.158645	-0.124142	-0.152908	0.0659157	0.0395713	0.368913	-0.151271	-0.323105	-0.397019	-0.269297	0.454782
YBR085W	AAC3	2	416444	-0.419471	-0.0120798	-0.0959133	-0.0883084	-0.306321	0.0649337	0.00553128	0.0335288	-0.132557	0.00275041	-0.0206144	-0.00310258	0.00840806	-0.183964	-0.144439	-0.115537	0.07983	-0.309723	-0.285859	-0.535145	-0.0618754	1.34683
YBR085C-A	YBR085C-A	2	419035	0.0859545	0.0137951	0.0047795	-0.0120374	-0.0974245	-0.0651249	-0.163698	-0.0219757	-0.263383	0.0507153	0.00797644	0.0916707	0.144723	0.119363	0.091604	0.109216	0.0570926	0.231263	0.248082	0.290562	0.152336	-0.230634
YBR086C	IST2	2	421621	-1.58242	-1.29689	-1.54129	-1.57669	-1.55146	-1.1956	-1.28856	-0.0245281	-0.010435	0.382826	0.421287	0.386787	0.423838	0.542382	0.448866	0.484562	0.420172	0.650391	0.635418	0.732469	0.583639	0.1553
YBR087W	RFC5	2	424297	-0.605512	-0.317185	-0.192485	-0.176811	0.025315	0.0160242	0.108479	-0.0740029	0.206175	0.129444	0.202727	0.188272	-0.041325	0.0078317	0.124402	0.0497108	0.172003	-0.0350799	-0.410018	-0.350307	-0.535977	-0.0943738
YBR088C	POL30	2	425378	-0.388827	0.0596261	-0.0280696	-0.067683	-0.196574	0.0128057	0.0322222	0.287992	0.034337	0.0908234	0.0586098	0.0339036	-0.0153817	-0.177577	-0.13436	-0.144129	0.0727951	-0.199555	-0.330429	-0.397229	-0.158477	0.448226
YBR089W	YBR089W	2	425482	-0.0724428	0.080959	0.0244894	0.0449601	0.0220367	0.104157	0.0798453	-0.0838745	0.0550552	0.0601244	0.164256	0.118898	0.0589091	0.0254919	0.00304313	-0.0553768	0.00415582	0.180623	-0.0692364	-0.0120926	0.0278255	-0.0618552
YBR089C-A	NHP6B	2	426339	-0.187208	-0.577132	-0.15694	-0.22456	-0.312142	-0.126772	-0.212808	-0.0750582	-0.0641971	-0.386889	-0.263758	-0.24881	-0.376684	-0.408419	-0.139838	-0.139014	0.0332234	-0.263422	-0.0845732	-0.217056	-0.190259	0.336439
YBR090C	YBR090C	2	426695	-0.494521	-0.598507	-0.599968	-0.647707	-0.979679	-0.965818	-0.900527	-0.487997	-1.19986	-0.769057	-0.816419	-1.01847	-0.707454	-0.980303	-0.309811	-0.11444	0.134604	-0.374466	0.328262	0.0903551	-1.32726	1.49958
YBR091C	TIM12	2	427319	-0.776526	-0.198634	-0.366444	-0.281891	-0.208326	-0.156327	0.161362	-0.0673265	0.172007	0.16822	0.206688	0.139839	-0.0483492	-0.237059	0.152436	0.0644502	0.444643	-0.241072	-0.462268	-0.621466	-0.460484	0.760869
YBR092C	PHO3	2	428399	-0.643977	-0.268181	-0.277525	-0.261791	-0.0843854	-0.00392175	0.233325	0.185736	1.02259	0.173959	0.267785	0.192452	-0.0896072	-0.0951446	0.0718432	-0.143934	0.189617	-0.0672566	-0.427478	-0.48565	-0.53478	0.692028
YBR093C	PHO5	2	430249	-0.0655253	-0.13283	-0.303374	-0.31799	-0.372707	-0.3775	-0.475472	0.127587	-0.416388	0.299359	0.253473	0.308361	0.330557	0.31091	0.413262	0.366309	0.326077	0.497839	0.563118	0.571128	0.459095	0.208115
YBR094W	PBY1	2	433166	-0.405853	-0.175954	-0.0759928	-0.00695855	0.108086	0.136165	0.262024	-0.051839	0.268214	0.231516	0.294146	0.304363	0.127467	0.154247	-0.111194	-0.170225	-0.0696613	0.110234	-0.462022	-0.206701	-0.346702	-0.0326918
YBR095C	RXT2	2	435052	-0.193474	0.0878247	0.0773143	0.0351789	0.00182477	0.0511274	0.0755302	-0.113794	0.0724502	0.104019	0.166936	0.179601	0.080321	0.0134823	-0.088416	-0.0870399	0.0109622	-0.013037	-0.323707	-0.178184	-0.19064	-0.0256186
YBR096W	YBR096W	2	436367	-0.606747	-0.106323	-0.129543	-0.141246	0.00625099	0.0788464	0.273598	-0.0863198	0.297555	0.31934	0.386175	0.348072	0.0496093	0.0198846	-0.0809032	-0.189046	0.121657	-0.0741811	-0.69021	-0.558921	-0.417687	0.445065
YBR097W	VPS15	2	439133	-0.80779	-0.417918	-0.374002	-0.23183	0.080915	0.0707691	0.141227	-0.036413	0.139469	0.133048	0.197063	0.211927	0.134164	0.0577746	0.173341	0.112523	0.281786	-0.123571	-0.314843	-0.521788	-0.180805	0.018289
YBR098W	MMS4	2	442552	-0.231025	0.0522156	-0.0678568	-0.117527	0.0212024	0.106417	0.0953382	-0.126717	0.0350401	0.00740843	0.0273043	0.0541018	-0.109721	-0.036205	0.0391001	-0.00577476	0.114066	0.0706846	-0.17208	-0.206675	-0.461556	-0.123169
YBR099C	YBR099C	2	443115	-0.893029	-0.241632	-0.205919	-0.00606579	-0.373651	-0.0663381	-0.0108918	0.1434	-0.132312	-0.0230117	-0.0422727	-0.0667231	0.173382	-0.130454	-0.0571363	-0.003071	-0.0141507	-0.534287	-0.393836	-0.463674	-0.53453	1.34481
YBR099C	YBR099C	2	443115	-0.688492	-0.147353	-0.169235	-0.167667	-0.141361	-0.0708718	0.201682	-0.0690043	0.440004	0.200363	0.329221	0.288598	0.0233127	-0.0551721	0.0928015	-0.00356652	0.361494	-0.247885	-0.573999	-0.57872	-0.465564	0.597715
YBR101C	FES1	2	444257	-0.0872062	0.0471425	0.0379302	0.000662824	-0.0909436	-0.0364787	-0.0429412	-0.0833043	0.00387248	0.0314949	0.0917273	0.086316	0.104797	0.0220393	0.0404857	0.0679847	0.032508	0.191189	0.151831	0.190801	-0.164646	-0.0880439
YBR102C	EXO84	2	446192	-0.000542008	0.040002	0.0845993	0.0547405	0.0887493	0.10662	0.0285556	-0.0411816	-0.031658	-0.0619024	-0.0236493	-0.031052	0.000837524	0.0707814	-0.0868577	-0.0450912	-0.0949669	0.175608	0.0504746	0.188949	-0.234623	-0.371388
YBR103W	SIF2	2	448512	-0.431493	0.042422	-0.095402	-0.163981	-0.13593	0.0254459	0.0918755	-0.10842	-0.0280463	0.140493	0.155684	0.10718	0.0780518	-0.156377	0.0933454	-0.0205277	0.29268	-0.0031729	-0.198022	-0.37721	-0.287513	0.979798
YBR103C-A	YBR103C-A	2	449391	-0.52862	-0.253516	-0.0953375	-0.127916	0.0462294	0.0780006	0.245874	-0.117885	0.163579	0.226766	0.2694	0.249617	0.0279279	0.00543091	0.0925786	0.0349751	0.24138	-0.0276183	-0.240569	-0.341822	-0.536644	0.25617
YBR104W	YMC2	2	450161	-0.0984343	0.022608	0.0872502	0.099958	0.0469754	-0.041324	0.0163476	-0.188556	0.131974	0.0845469	0.0883768	0.10099	0.0607564	0.0452873	0.026842	0.0226104	0.0752	0.00249066	-0.0684047	-0.0273845	-0.201419	-0.125887
YBR105C	VID24	2	451425	-0.752738	-0.250706	-0.471352	-0.479333	-0.323381	-0.348241	-0.00494877	-0.245241	-0.0584721	0.333291	0.380915	0.32195	0.140531	0.0887942	0.205562	0.172373	0.448759	0.0474107	-0.263836	-0.207395	-0.0663786	0.566254
YBR106W	PHO88	2	452941	-0.285289	-0.074182	-0.109082	-0.165432	0.0189374	-0.0333538	0.150591	-0.2625	0.102189	0.107143	0.158944	0.211345	-0.0321622	0.0217884	-0.0474573	-0.0831629	0.0923527	0.0362825	-0.265692	-0.190783	-0.291821	0.131472
YBR107C	IML3	2	454161	-0.420304	0.0613521	-0.109947	-0.148041	-0.0599437	0.0868605	0.25464	-0.117647	0.216922	-0.0835813	-0.000611355	-0.0726228	-0.181024	-0.307466	-0.102579	-0.115232	0.168087	-0.284952	-0.570059	-0.669033	-0.337967	0.617407
YBR108W	AIM3	2	456243	-0.379377	-0.298432	-0.141598	-0.102215	0.104199	0.13944	0.04567	-0.0277275	0.116421	0.0590615	0.10775	0.11109	0.091302	0.190614	-0.0383773	-0.130502	-0.0839641	0.195306	-0.179364	0.0131686	0.0806051	-0.342636
YBR109C	CMD1	2	458140	-0.741069	-0.499623	-0.323439	-0.245033	0.0717699	0.00832904	0.0794909	0.378833	-0.0342467	0.258655	0.223704	0.20946	0.146846	0.12884	0.268898	0.170818	0.287132	0.0453294	0.0246043	-0.101859	-0.239305	0.229511
YBR110W	ALG1	2	459546	-0.816949	-0.229669	-0.252377	-0.226281	-0.0948874	0.0261193	0.304486	-0.208582	0.217487	0.257864	0.288904	0.242772	-0.00325204	-0.0310013	-0.0353028	0.00519678	0.281801	-0.292832	-0.683461	-0.683993	-0.475004	1.02678
YBR111C	YSA1	2	461525	0.0560681	-0.14127	-0.031475	0.0838319	-0.0016438	0.0507581	-0.120279	-0.0686829	-0.0540279	-0.0825235	-0.0682137	-0.00737334	0.0374603	0.0603127	0.0339777	0.0269357	-0.0653923	0.0896434	0.20815	0.120191	0.224133	-0.365632
YBR112C	CYC8	2	464320	-0.059081	-0.0668713	-0.245841	-0.212072	-0.264822	-0.324265	-0.358618	0.0141245	-0.315547	-0.00117801	0.0213566	0.126405	0.0854499	0.139326	0.246645	0.290543	0.250073	0.343827	0.546536	0.547423	0.255219	-0.0118286
YBR113W	YBR113W	2	465807	0.133139	0.302591	0.448711	0.445033	0.369945	0.341943	0.369797	0.197543	0.417279	-0.350732	-0.306757	-0.325023	-0.49306	-0.503502	-0.737325	-0.720274	-0.609355	-0.525451	-0.845273	-0.816435	-0.803372	-0.457289
YBR114W	RAD16	2	468434	0.118649	0.335068	0.29219	0.201757	0.0832259	0.132256	0.0614891	-0.211766	0.189014	-0.198959	-0.157939	-0.155586	-0.191371	-0.247488	-0.139496	-0.139558	-0.0297718	-0.16276	-0.197979	-0.227714	-0.500256	-0.262661
YBR115C	LYS2	2	471837	-0.181191	0.00992913	-0.0290594	-0.089581	-0.163975	-0.14022	-0.112627	-0.11232	0.0210572	0.344203	0.370615	0.402464	0.354568	0.378715	-0.0895197	-0.025252	0.000998156	0.46373	0.0982491	0.298166	0.124682	-0.162427
YBR116C	YBR116C	2	474462	-0.587509	-0.167198	-0.0811777	-0.0463589	-0.262039	-0.0319922	0.14717	-0.13128	0.213962	0.279063	0.244678	0.160119	0.0356963	-0.0415593	-0.174108	-0.175855	0.102802	-0.234132	-0.46981	-0.514386	-0.06268	1.35422
YBR117C	TKL2	2	475414	-0.537893	-0.239909	-0.224454	-0.200094	0.0502697	0.0174429	0.197942	-0.0809916	0.244266	0.224506	0.324653	0.303096	0.0531547	0.0541195	0.139004	0.0548848	0.324507	-0.0144631	-0.324058	-0.404088	-0.358666	0.186103
YBR118W	TEF2	2	478359	-0.231202	0.220633	-0.0571613	-0.0967797	-0.268883	0.0943833	-0.165155	-0.122652	-0.584173	-0.417714	-0.514566	-0.581939	-0.322187	-0.421026	-0.447112	-0.369034	-0.237744	-0.44316	-0.19717	-0.347483	-0.139434	0.747033
YBR119W	MUD1	2	479830	-0.506242	0.0105007	-0.0320552	-0.0813768	-0.270208	-0.0373258	0.0978908	-0.0722148	-0.705081	0.18794	0.135527	0.124382	0.0706506	-0.0939907	0.0898671	0.101031	0.340013	-0.0733769	-0.122465	-0.254636	-0.00503461	0.906062
YBR120C	CBP6	2	480679	0.00173016	0.176836	-0.0305274	-0.042159	0.0635436	0.025561	0.0010654	0.185286	-0.145718	-0.253524	-0.152328	-0.169237	-0.246175	-0.188161	-0.221886	-0.114085	-0.0734556	-0.0863522	-0.28041	-0.105366	-0.325256	-0.102568
YBR121C	GRS1	2	482365	-0.406218	-0.0169888	-0.120553	-0.179608	-0.132706	-0.0793635	0.175864	-0.132352	0.287653	0.231004	0.290591	0.250197	-0.039127	-0.148296	0.184372	0.0481009	0.490687	-0.0863568	-0.325604	-0.453343	-0.389124	0.2367
YBR122C	MRPL36	2	484236	-0.469506	-0.133293	-0.161587	-0.036966	-0.072101	0.0399	0.170718	0.140818	-0.135721	-0.202558	-0.0743846	-0.000962231	-0.201191	-0.0713597	-0.427682	-0.320401	-0.231096	-0.164271	-0.30943	-0.124191	-0.409805	0.50627
YBR123C	TFC1	2	485716	-0.034601	-0.0182728	-0.017131	-0.013972	0.0879157	0.00391227	-0.0392504	0.0811176	0.0326516	-0.0575262	-0.0200007	0.0356725	0.0192757	-0.071775	0.0345432	-0.0597181	0.0110048	0.0268837	-0.101143	-0.0772125	-0.00480708	0.0341869
YBR124W	YBR124W	2	486686	-0.279327	0.0252066	0.121817	0.0786236	-0.0383182	0.0661081	0.125341	0.0694284	0.251611	0.157476	0.146754	0.143865	-0.0338744	-0.0680259	-0.210401	-0.219746	0.0049291	-0.127639	-0.407326	-0.310958	-0.204183	0.508066
YBR125C	PTC4	2	487789	-0.0475219	0.0228361	0.0603196	-0.0204193	-0.0111198	0.0205494	-0.0644883	0.00370793	-0.0921205	-0.192038	-0.0481483	-0.0482921	-0.00734901	0.0358646	-0.061513	-0.029206	-0.00295744	0.0919619	0.0831978	0.0792325	0.215957	-0.0369066
YBR126C	TPS1	2	489648	-0.302124	-0.145672	-0.200858	-0.191362	-0.121101	-0.00551859	0.0738112	0.0429253	-0.0822776	-0.0675226	-0.0476634	0.00997145	-0.00580316	-0.0903515	0.163132	0.0513522	0.28763	0.0236789	-0.072725	-0.190275	-0.0655501	0.391155
YBR127C	VMA2	2	492045	-0.23497	-0.0461646	-0.0303557	-0.118421	-0.0730788	-0.140719	-0.0105802	-0.0652068	0.810227	0.118089	0.206235	0.149021	-0.0115702	-0.0699808	0.0317959	-0.0220487	0.191687	-0.00300227	-0.214259	-0.214542	-0.259697	-0.0171666
YBR128C	ATG14	2	493598	-0.473843	0.0511053	-0.118069	-0.0930536	-0.0470057	-0.00737964	0.167637	-0.0193203	0.0145189	0.137807	0.207722	0.163948	0.101975	-0.0290161	0.0473882	0.0584316	0.262874	-0.132156	-0.380503	-0.424433	-0.326858	1.19534
YBR129C	OPY1	2	494846	-0.652647	-0.508835	-0.225405	-0.159814	-0.0261108	-0.0394221	0.00221526	-0.0502012	0.145231	0.342345	0.341177	0.335735	0.280324	0.26909	0.234235	0.16705	0.195734	0.189029	-0.00970087	0.0566286	-0.0205548	-0.0257069
YBR130C	SHE3	2	496230	-0.190731	0.226584	0.0744984	0.0276321	-0.24311	0.116229	-0.0904186	0.0217508	-0.154552	-0.395609	-0.372671	-0.373422	-0.256323	-0.33832	-0.439848	-0.421132	-0.14119	-0.448062	-0.356522	-0.458452	-0.13044	0.617704
YBR131W	CCZ1	2	498220	-0.600659	-0.347991	-0.247848	-0.10401	0.14949	0.0256449	0.0940236	0.026334	0.229091	0.189536	0.147545	0.192555	0.162671	0.143785	0.0503396	-0.0127183	-0.000449184	-0.0394238	-0.346016	-0.433283	-0.0874049	-0.261826
YBR132C	AGP2	2	500547	-0.390268	-0.373425	-0.22395	-0.207024	-0.0285558	0.0360902	0.103352	-0.113778	0.138565	0.00870249	0.131689	0.132488	-0.0368805	-0.0304684	0.149942	0.0786389	0.216742	0.0898251	-0.0724315	-0.182622	-0.257811	-0.0194918
YBR133C	HSL7	2	503045	-0.140932	-0.00997123	-0.0754544	-0.100886	-0.188513	-0.191333	-0.166553	-0.271557	0.265673	0.292797	0.326738	0.328129	0.278577	0.277912	-0.0466658	-0.0548431	0.0136361	0.278006	-0.0868049	0.139026	0.0867067	0.17304
YBR134W	YBR134W	2	504443	-0.272242	0.0335908	0.197885	0.121955	-0.0838531	0.111346	0.121267	-0.0771348	0.144227	0.17775	0.239869	0.160374	0.112437	-0.00932344	-0.256697	-0.213342	-0.0410839	0.0455911	-0.298187	-0.175185	-0.197983	-0.0299787
YBR135W	CKS1	2	505080	0.162395	0.288493	0.133573	0.21926	-0.0286568	-0.105212	-0.0205751	-0.143567	-0.135291	0.0521735	0.0174395	0.0131062	0.0325635	0.0663426	0.0586346	0.150577	0.169322	0.238419	0.25227	0.393643	-0.128191	-0.0462568
YBR136W	MEC1	2	509221	0.0544541	0.14006	0.0537044	0.143075	0.0484213	-0.0731874	-0.00885174	-0.0135486	-0.0826211	-0.0169877	-0.0862563	-0.0176639	0.0365745	-0.0366379	0.0472989	0.0776317	0.100799	-0.0540438	-0.0212554	-0.037014	0.0643729	-0.213405
YBR137W	YBR137W	2	513313	-0.475017	0.0526928	0.0924568	0.089719	0.0617836	0.418388	0.485767	0.0430422	-0.110909	0.438454	0.469098	0.433713	0.196243	0.165937	-0.445528	-0.325282	-0.228767	0.0927314	-0.636369	-0.498616	0.0246807	0.806627
YBR138C	YBR138C	2	514549	-0.57449	-0.176604	-0.0377298	-0.0410491	0.125696	0.0800516	0.300707	0.0651514	0.162879	0.37005	0.436727	0.375985	0.211124	0.0872288	0.149072	0.0981874	0.197878	-0.0164565	-0.424412	-0.345323	-0.519461	0.175344
YBR139W	YBR139W	2	516427	-0.404626	-0.266274	-0.35207	-0.306648	-0.237626	-0.36128	-0.250229	-0.326116	0.0543628	0.104643	0.200621	0.139722	0.175436	0.276802	0.205096	0.278344	0.148236	0.0346171	-0.0890418	-0.18384	0.257178	-0.139546
YBR140C	IRA1	2	521989	-0.229038	-0.323629	-0.173034	-0.060139	0.110311	0.0310548	-0.0183724	0.115372	0.115111	0.0314975	0.0975902	0.0941786	0.00528829	0.13159	0.00580589	0.0194423	-0.0150674	-0.0781653	-0.293471	-0.474578	-0.124756	-0.279706
YBR141C	BMT2	2	527531	-0.318314	-0.0994456	-0.215	-0.0882307	-0.0723334	0.173224	0.162429	-0.120257	0.074336	0.00361814	-0.0614965	-0.0381289	0.0228764	-0.0998727	-0.120692	-0.0721602	0.0365727	-0.206213	-0.303261	-0.443944	0.129152	0.912639
YBR142W	MAK5	2	529477	-0.296688	-0.0367481	-0.174049	-0.0961798	-0.269432	0.0633904	-0.0561358	-0.135797	-0.207382	-0.244302	-0.190178	-0.170519	-0.0539824	-0.209382	-0.112045	-0.0275822	0.0723363	-0.196051	0.0420895	-0.242016	-0.0259007	0.369018
YBR143C	SUP45	2	531525	0.0220766	0.0822283	0.0638168	-0.0349375	-0.0192649	-0.015783	-0.0684657	-0.0555559	0.01591	0.00682567	0.0438094	0.0648656	0.0703383	0.0264972	-0.00753472	-0.0247453	-0.0159849	0.133301	0.0785134	0.120122	-0.0911863	-0.101732
YBR144C	YBR144C	2	533392	0.0965042	0.284334	0.308277	0.29363	0.314189	0.272775	0.281411	0.109906	0.35859	-0.275875	-0.257208	-0.252693	-0.253563	-0.253089	-0.314294	-0.253481	-0.193127	-0.327781	-0.474028	-0.38862	-0.583237	-0.272148
YBR145W	ADH5	2	534289	-0.817347	-0.387443	-0.498499	-0.514271	-0.43641	-0.24659	0.0293685	-0.431915	0.0464407	0.543171	0.559441	0.507043	0.388359	0.148807	0.263055	0.281938	0.559217	0.0773473	-0.0941391	-0.292366	-0.0395279	0.590659
YBR146W	MRPS9	2	535678	0.652742	0.616868	0.651089	0.706519	0.768931	0.758072	0.721278	0.664873	0.727118	-1.77429	-1.69452	-1.72622	-1.81309	-1.99508	-2.02689	-2.01894	-1.71703	-1.71275	-2.00172	-1.95978	-2.05318	-0.959233
YBR147W	RTC2	2	537020	-0.556916	-0.157355	-0.202051	-0.198458	-0.186375	-0.0611538	0.0835617	-0.279171	0.165013	0.415302	0.469411	0.480437	0.292014	0.173698	-0.0959106	-0.0165188	0.111462	0.0914384	-0.28954	-0.115611	-0.139544	0.643561
YBR148W	YSW1	2	538790	0.0451482	0.171591	0.0973791	0.0122222	-0.0632116	0.0317194	-0.0510016	-0.133718	0.0327053	-0.0467688	-0.0231622	-0.0282692	-0.0491296	-0.0554816	0.020924	-0.0239336	0.0563467	0.113403	0.109027	0.093609	-0.294503	-0.0029605
YBR149W	ARA1	2	540504	-0.593787	-0.315949	-0.287362	-0.118184	0.137822	0.119719	0.306199	0.0794619	0.342463	0.30126	0.354899	0.270073	0.062364	0.101824	-0.304927	-0.335708	-0.214478	-0.0227381	-0.714966	-0.441823	-0.316337	0.0835039
YBR150C	TBS1	2	542851	-0.404747	-0.0454525	-0.0593014	0.00527401	0.0814803	0.124921	0.16104	-0.0200435	0.211637	0.0552168	0.130145	0.135693	0.0360241	-0.0475468	-0.156052	-0.138782	0.0352696	-0.121828	-0.549508	-0.468023	-0.332054	0.246155
YBR151W	APD1	2	545503	-0.534318	-0.349189	-0.252343	-0.155256	0.130262	0.135336	0.31634	-0.07735	0.354693	0.283228	0.40895	0.381688	0.145801	0.0906994	0.146033	-0.0423213	0.227569	0.0902638	-0.445329	-0.424477	-0.32318	-0.0715591
YBR152W	SPP381	2	546813	0.234644	0.062752	0.150071	0.213566	0.0376232	-0.0108384	-0.108098	-0.00491763	-0.0926406	-0.148429	-0.218759	-0.12039	0.0672784	-0.00573785	-0.177145	-0.110218	-0.203422	0.161382	0.263525	0.415206	0.127719	-0.5287
YBR153W	RIB7	2	547827	0.0651407	0.19174	0.130697	0.161385	-0.119462	0.0776158	0.0461597	-0.0168697	-0.0415982	-0.439299	-0.481525	-0.455026	-0.379804	-0.373256	-0.325412	-0.247611	-0.116968	-0.296061	-0.0741251	-0.330338	0.0605034	0.174401
YBR154C	RPB5	2	548685	-0.465576	-0.079773	-0.189187	-0.225528	-0.15999	-0.1685	-0.0413658	-0.171742	0.0347672	0.242137	0.402008	0.347446	0.169055	0.159992	0.0166178	0.0071287	0.258246	0.038433	-0.316736	-0.1544	-0.0734536	0.311936
YBR155W	CNS1	2	550349	-1.00353	-0.667078	-0.852975	-0.721585	-0.796741	-0.463678	-0.614524	-0.633844	-0.757489	0.405985	0.521394	0.48973	0.483928	0.469138	0.454201	0.495925	0.53914	0.492863	0.470478	0.448381	0.333554	0.862815
YBR156C	SLI15	2	552152	0.383949	0.235643	0.138731	0.164554	-0.0374858	-0.077008	-0.192428	-0.0174596	-0.166502	-0.290273	-0.337582	-0.265246	-0.0807793	-0.0579691	-0.102404	0.0132453	-0.209991	0.0953373	0.317589	0.329943	0.162612	-0.429589
YBR157C	ICS2	2	553926	-0.51144	-0.103236	-0.231236	-0.0644527	-0.474539	-0.227152	-0.101611	-0.344072	-0.262447	-0.0310797	-0.118771	-0.0302274	0.13191	-0.154701	-0.239683	-0.0567463	0.0172206	-0.365537	-0.0227698	-0.313941	0.107603	1.43828
YBR158W	AMN1	2	557373	-0.372539	-0.305942	-0.231391	-0.142387	0.0512817	0.0301203	0.111903	-0.147016	0.123901	0.166943	0.233758	0.243516	0.127119	0.153308	0.175198	0.105015	0.148201	0.121708	-0.0903568	-0.14612	0.0742045	-0.189426
YBR159W	IFA38	2	559206	-0.386703	-0.187522	-0.207846	-0.120764	0.0681764	-0.0402041	0.183958	-0.12755	-0.102805	0.225924	0.268781	0.304447	0.244011	0.28206	-0.248582	-0.108271	-0.0948706	0.154963	-0.375704	-0.0956495	0.0957438	-0.232136
YBR160W	CDC28	2	560526	-0.332978	-0.0074986	-0.142696	-0.0669734	-0.388576	0.0311541	-0.132686	-0.144402	-0.230041	-0.113378	-0.221424	-0.221635	0.04504	-0.271678	-0.0698937	0.0250673	0.158343	-0.305558	0.0463927	-0.199291	-0.309024	0.585235
YBR161W	CSH1	2	562199	-0.0559052	-0.251807	-0.0356315	0.057502	0.083002	0.034477	-0.0397395	-0.0333208	0.0345986	-0.0277978	0.0632246	0.0918025	0.0768336	0.169383	0.089759	0.0872472	0.00167068	0.096542	0.115776	0.0726622	0.210598	-0.324642
YBR162C	TOS1	2	563886	-1.00378	-0.511799	-0.577148	-0.432908	-0.240953	-0.116615	0.064439	0.0271642	0.00485937	0.422754	0.397851	0.330743	0.268487	-0.00743307	0.206797	0.0687627	0.277211	-0.0946795	-0.25136	-0.55593	-0.379837	0.827653
YBR162W-A	YSY6	2	565329	-0.433499	0.0314685	-0.133239	-0.129437	-0.138776	-0.0576065	0.0887024	-0.263496	0.274378	0.306767	0.363731	0.330586	0.0672787	0.0180583	0.0763447	0.0293669	0.334812	-0.208882	-0.408819	-0.390164	-0.422478	0.625326
YBR163W	EXO5	2	566601	-0.576385	-0.387503	-0.261723	-0.114207	0.184048	0.179701	0.330374	0.00135459	0.0251173	0.402564	0.437047	0.400423	0.234322	0.225163	0.334342	0.17693	0.356344	0.119795	-0.287267	-0.362292	-0.304926	0.026384
YBR164C	ARL1	2	568150	-0.245265	-0.36172	-0.18822	-0.0020378	0.0945486	0.0984718	-0.00393641	0.0535587	-0.0751099	0.0393795	0.1132	0.0962954	0.0611568	0.0465989	0.0672103	0.00784494	0.0505472	-0.00773246	-0.0410862	-0.0533702	-0.0725163	-0.204166
YBR165W	UBS1	2	569268	0.179475	0.233096	0.157643	0.0932521	-0.0490231	-0.0362155	-0.202224	-0.470404	-0.509676	0.164141	0.224219	0.217911	0.373705	0.372103	0.261322	0.308406	0.155201	0.491229	0.496857	0.669995	0.561485	-0.0652701
YBR166C	TYR1	2	570521	-0.568536	-0.337116	-0.249264	-0.145667	-0.00363928	-0.00846164	0.096572	-0.200053	0.154514	0.369668	0.38668	0.367174	0.243239	0.238259	0.24679	0.146614	0.300677	0.0534425	-0.321314	-0.335193	-0.17227	-0.0545163
YBR167C	POP7	2	571679	0.300986	0.351425	0.0494584	0.129652	0.0538732	-0.129889	-0.133371	-0.0421818	-0.0680133	-0.298502	-0.333694	-0.218931	-0.0709816	-0.191936	-0.0721737	-0.0860803	-0.169823	0.0125108	0.149483	0.151589	-0.00915335	-0.444955
YBR168W	PEX32	2	572991	-0.172536	-0.109276	0.0160621	0.0151308	0.115245	0.100321	0.00906982	0.086585	0.00726041	0.0650307	0.151022	0.0858822	0.0419089	0.0556713	-0.0418712	-0.0455241	-0.0484711	0.0296172	-0.218786	-0.113088	-0.381522	-0.126165
YBR169C	SSE2	2	574955	-0.273472	-0.0830934	-0.0969749	0.041793	0.0952216	0.0650167	0.024131	0.0699503	-0.406756	-0.0579912	-0.163833	0.016078	0.0577114	-0.0631917	-0.115126	-0.0314912	-0.0770988	-0.085106	-0.108895	-0.00913335	0.0501896	-0.195786
YBR170C	NPL4	2	577215	0.0965658	-0.0811283	-0.00999298	0.0588091	-0.0600548	-0.00729541	-0.292219	0.047662	-0.227072	0.0298167	-0.00738854	-0.0222289	0.125555	0.173059	0.0522122	0.14938	-0.0237536	0.354471	0.461524	0.561398	0.299534	-0.304899
YBR171W	SEC66	2	578674	-0.075924	0.010681	-0.0179933	-0.00780854	-0.00723291	-0.0729534	-0.019528	-0.0686138	0.0461391	0.0153733	0.0599754	0.0474846	0.0438698	-0.057246	0.00635943	0.0456664	0.0938234	0.0502035	-0.0288236	0.062107	-0.090216	-0.131184
YBR172C	SMY2	2	580261	-0.0695313	0.0794925	0.127289	0.164763	0.236667	0.231773	0.18089	0.0779902	0.25546	-0.13974	-0.0911369	-0.0791757	-0.154377	-0.146416	-0.275084	-0.316898	-0.320119	-0.0903661	-0.467686	-0.389545	-0.317271	-0.538482
YBR173C	UMP1	2	581949	-0.292856	0.0871704	-0.00917373	-0.00345102	0.0520063	0.0672583	0.214324	-0.163411	-0.118553	0.176019	0.311443	0.226437	0.0823193	-0.0106515	0.10044	0.0952538	0.352394	0.0308283	-0.202382	-0.182806	-0.580137	1.05629
YBR174C	YBR174C	2	582495	-0.0686442	0.158364	0.0786136	0.0163195	-0.00295433	0.00278778	0.179632	-0.226885	0.33498	0.142824	0.189039	0.160091	-0.0638544	-0.159133	-0.121701	-0.20719	0.0766519	0.0131794	-0.263901	-0.217851	-0.35399	0.00245295
YBR175W	SWD3	2	582881	0.0875068	0.052325	-0.0382401	-0.147259	-0.0680687	-0.102477	-0.148195	-0.151324	-0.121222	-0.0213692	-0.00147671	-0.0273319	0.0416446	0.0740848	0.0133904	0.0630276	0.00453503	0.279962	0.221097	0.280117	0.0129211	-0.031794
YBR176W	ECM31	2	584189	-0.248032	-0.0427513	0.00229688	0.0131413	0.262134	0.415985	0.492142	-0.0311475	0.377517	0.283691	0.356246	0.385988	0.0814923	0.00405358	-0.742469	-0.719488	-0.565574	-0.024571	-1.08533	-0.652865	-0.447094	-0.226892
YBR177C	EHT1	2	585484	-0.427226	0.00417104	0.019774	-0.0246335	-0.0829664	0.0954831	0.317868	-0.170849	0.379623	0.363482	0.41331	0.380969	0.0370829	-0.080556	-0.168291	-0.153468	0.148399	-0.0573936	-0.561431	-0.502789	-0.430749	0.141596
YBR178W	YBR178W	2	586258	-0.279175	0.000170021	0.0219571	0.0756542	0.184642	0.189301	0.344696	-0.0971779	0.399575	0.0105916	0.142913	0.106228	-0.154596	-0.262736	-0.159025	-0.29018	0.0256277	-0.294028	-0.766638	-0.766996	-0.808964	0.0400177
YBR179C	FZO1	2	587830	-0.202106	0.0272382	-0.0401634	-0.0613005	-0.158177	-0.0436654	-0.0118068	-0.116802	0.0859182	0.0105768	0.0928018	0.00143967	-0.0378526	-0.158966	-0.0167439	0.0479787	0.14865	-0.0656623	-0.176269	-0.212603	-0.301942	0.376681
YBR180W	DTR1	2	590600	0.0695549	0.132696	0.221609	0.279158	0.3207	0.287498	0.38487	-0.0902436	0.490238	-0.105468	-0.061213	-0.0852477	-0.33164	-0.359096	-0.444986	-0.567909	-0.257936	-0.37014	-0.83995	-0.750471	-0.640571	-0.388863
YBR181C	RPS6B	2	592243	-0.45243	-0.154937	-0.172791	-0.237392	-0.297127	-0.268542	-0.298839	-0.0380789	0.0736516	-0.195736	-0.110285	-0.123748	-0.084352	-0.125759	-0.18033	0.0434675	0.101884	-0.0961119	-0.0995	-0.218936	0.0543743	0.908069
YBR182C	SMP1	2	594185	-0.344115	0.0134165	-0.0492517	-0.0889769	-0.146734	0.0656186	0.128983	-0.189315	-0.0758413	0.0944133	0.0311816	0.0237637	0.0247988	-0.0633024	0.0144128	0.0792322	0.22119	-0.0505029	-0.0695597	-0.289412	0.034426	0.245883
YBR183W	YPC1	2	596590	-0.529482	0.0104293	-0.111403	-0.109312	-0.170046	0.0155393	0.138368	-0.204698	0.255579	0.298337	0.324537	0.294188	0.154351	-0.119575	-0.111453	-0.0984559	0.23162	-0.220732	-0.594358	-0.670337	-0.525851	0.789355
YBR184W	YBR184W	2	598148	-0.483383	-0.256709	-0.168028	-0.170491	0.00296695	-0.0108281	0.017185	-0.0957697	-0.0148128	0.19249	0.229441	0.170937	0.0978284	0.22038	0.111263	0.0638832	0.0703111	0.143363	-0.0725479	0.0843762	-0.181915	-0.110204
YBR185C	MBA1	2	599541	0.0289168	-0.00119377	-0.0118022	0.0886277	0.0206643	-0.159688	-0.117475	-0.0747703	-0.078106	0.0192323	-0.0784157	-0.0373317	0.0852991	0.0858131	0.0179028	0.0278914	-0.0550249	0.122868	0.163852	0.183666	0.183053	-0.249667
YBR186W	PCH2	2	601456	0.261042	-0.0437019	-0.0644739	-0.130824	-0.106551	-0.131031	-0.334959	-0.0210561	-0.522025	-0.557991	-0.483554	-0.454402	-0.423465	-0.296522	-0.0368485	-0.0197926	-0.140317	0.10906	0.458837	0.451636	-0.298193	-0.423804
YBR187W	GDT1	2	603055	-0.111805	0.107134	0.00690228	-0.0229791	-0.103494	-0.10223	0.0285653	-0.262111	0.000401309	0.0632794	0.0563618	0.0513766	-0.00664752	-0.12792	0.040698	0.0455535	0.164865	0.0551654	-0.0577469	0.0170658	-0.0342549	-0.114801
YBR188C	NTC20	2	603896	-0.245626	-0.00106859	-0.0863756	-0.108069	0.0274108	-0.00556897	0.0276757	-0.2111	0.0311091	-0.131911	-0.00714482	0.0767268	-0.100305	0.0334456	-0.1599	-0.0646631	0.0175702	-0.218434	-0.529931	-0.507269	-0.414241	-0.204896
YBR189W	RPS9B	2	605008	0.221953	0.0179548	0.12029	0.116462	-0.0163604	-0.0647353	-0.169535	-0.0083741	-0.0697261	-0.149363	-0.108973	-0.0861029	0.0259153	0.0358894	-0.0298501	0.0216374	-0.0947954	0.139447	0.229065	0.309625	0.285333	-0.446954
YBR190W	YBR190W	2	606121	0.128661	-0.222327	-0.122039	-0.308029	-0.244987	-0.238825	-0.6942	0.269242	-0.408577	-0.114289	-0.033975	-0.14928	-0.213465	0.143208	0.169877	0.227095	0.0291081	0.34243	0.642007	0.673071	-0.0466897	-0.18341
YBR191W	RPL21A	2	606705	-0.0907382	0.0944774	-0.0379389	-0.0114755	0.0871808	-0.0254683	0.0528529	-0.0436059	-0.0350988	0.00804938	0.0481346	0.0312946	0.0552677	0.041306	-0.0555541	-0.0509211	-0.0465123	0.084672	-0.15167	0.0317658	0.0494202	-0.220392
YBR192W	RIM2	2	608218	-0.553346	0.130139	-0.176017	-0.0200922	-0.270458	0.316242	0.138124	0.00534569	-0.352055	-0.059321	-0.0826438	-0.165556	-0.0818968	-0.0803858	-0.580011	-0.315817	-0.300921	-0.314735	-0.599199	-0.575658	0.190693	1.5621
YBR193C	MED8	2	609417	-0.473877	-0.108531	-0.0767248	-0.0742065	-0.0325182	0.147104	0.28557	0.0743318	0.34467	0.074455	0.193214	0.145032	-0.0199919	-0.117207	-0.37987	-0.357901	-0.181539	-0.218656	-0.711515	-0.748149	-0.340192	0.840742
YBR194W	AIM4	2	610223	0.520631	0.367719	0.316099	0.343221	0.327267	0.333891	0.271925	0.91479	0.272383	-1.40258	-1.28768	-1.23239	-1.40545	-1.31376	-1.77767	-1.814	-1.58708	-1.35893	-1.53874	-1.65871	-1.56927	-1.09842
YBR195C	MSI1	2	611248	-0.524461	-0.0369221	-0.207433	-0.122924	-0.255332	-0.00393497	0.0419953	-0.160338	-0.0396746	0.0323176	0.0753059	0.0748245	0.0427965	-0.0806663	-0.246653	-0.236108	0.0789532	-0.341163	-0.408542	-0.496948	-0.0524347	1.29282
YBR196C	PGI1	2	613068	-0.634992	-0.366192	-0.46551	-0.477721	-0.437882	-0.336319	-0.232417	-0.462218	-0.177959	0.415199	0.384074	0.354649	0.183329	0.16357	0.322634	0.217709	0.44367	0.221683	0.0238165	0.153893	-0.154818	0.533647
YBR197C	YBR197C	2	615529	-0.543879	-0.168929	-0.346661	-0.350934	-0.278925	-0.227571	-0.026281	-0.254526	-0.14345	0.269113	0.350803	0.328571	0.171414	0.0732991	0.324022	0.255873	0.57713	0.0321506	-0.228038	-0.29057	-0.115895	1.16969
YBR198C	TAF5	2	617325	0.267387	0.226424	0.333456	0.268433	0.0403735	0.00658498	-0.166927	-0.0309387	-0.157731	-0.0928641	-0.0741925	-0.0853152	0.055796	0.0525661	-0.0618342	-0.0290692	-0.162629	0.25908	0.289543	0.442773	0.199305	-0.295696
YBR199W	KTR4	2	619606	-0.625951	-0.223234	-0.358915	-0.295403	-0.281528	-0.0289141	0.0529076	-0.158532	-0.329462	-0.0757303	-0.117231	-0.135844	-0.102746	-0.199262	-0.237839	-0.238507	0.033938	-0.540086	-0.608258	-0.76946	-0.257634	2.04699
YBR200W	BEM1	2	621699	-0.355463	-0.148674	-0.143595	-0.0282544	0.168173	0.158431	0.114824	0.131471	0.108871	0.035215	0.045217	0.11601	0.165468	0.216965	0.0852566	0.0349864	0.0375289	-0.0068437	-0.169379	-0.245482	0.207606	-0.30681
YBR201W	DER1	2	623893	-0.861306	-0.298855	-0.450797	-0.453943	-0.273759	-0.0798904	0.11984	0.0812067	-0.0287135	0.472245	0.496368	0.382489	0.00714941	-0.0329118	0.179222	0.0597796	0.418306	-0.0335881	-0.555133	-0.578731	-0.460657	1.32602
YBR202W	MCM7	2	627040	0.215937	-0.0117888	0.0367774	0.0593888	-0.0119072	0.0277124	-0.145852	-0.0155543	-0.177585	-0.122582	-0.060199	-0.0620617	-0.0678556	-0.0223296	-0.00300408	-0.00759589	-0.0525816	0.182201	0.225339	0.338968	0.162441	-0.373999
YBR203W	COS111	2	630555	-0.349743	-0.264659	-0.200506	-0.132211	0.06967	0.183199	0.0860133	0.0065386	0.0646131	0.0381488	0.121634	0.123101	-0.0227192	0.0422306	0.102916	-0.0152343	0.117668	0.0724536	-0.158592	-0.247078	0.00557905	-0.134363
YBR204C	LDH1	2	632817	-0.215996	-0.0963523	-0.0419995	-0.0529776	-0.0366374	0.0662354	0.0145044	-0.068006	0.0714296	0.0335908	0.13081	0.131835	0.0186306	0.048285	0.018864	-0.0272431	0.0494696	0.0734766	-0.0809075	-0.0880593	-0.168137	-0.129386
YBR205W	KTR3	2	634229	-0.107361	-0.12955	-0.118983	-0.0606748	-0.0931763	-0.191513	-0.13924	0.0721195	-0.0381149	0.128501	0.121498	0.162671	0.148489	0.183635	0.0463031	0.131394	0.121227	0.29621	0.18249	0.295138	0.112935	-0.15401
YBR206W	YBR206W	2	634762	-0.318821	-0.156848	-0.148813	-0.0860415	0.0575417	0.077625	0.0332694	0.0313839	0.0744481	0.0146431	0.0325529	0.129276	0.00106198	0.0981491	0.0360663	0.0064352	0.0590197	0.0666805	-0.166274	-0.143541	-0.0304433	-0.02191
YBR207W	FTH1	2	635844	-0.598743	-0.632464	-0.834224	-0.742461	-0.981019	-0.659308	-0.875941	0.301007	-0.947686	-0.084813	-0.10947	-0.121467	0.0160213	0.0596729	0.342408	0.370136	0.536276	-0.0574806	0.392897	-0.0195761	0.00517727	1.03401
YBR208C	DUR1,2	2	639456	-0.305704	-0.181276	-0.0765284	-0.0253876	0.045908	0.00806808	0.205392	-0.0903655	0.330446	0.358402	0.425521	0.377019	0.152553	0.193525	-0.0338432	-0.234112	0.060839	0.0871739	-0.513832	-0.298606	-0.189486	-0.175022
YBR209W	YBR209W	2	642741	0.0230056	-0.0164537	0.0552124	0.0186178	-0.0499308	0.0621572	-0.00915144	0.0294032	0.265932	-0.158686	-0.198349	-0.188732	-0.251542	-0.354443	-0.144681	-0.189339	0.000410833	-0.180068	-0.0924014	-0.230558	-0.158032	0.269368
YBR210W	ERV15	2	645764	-0.0049589	-0.094545	-0.138472	-0.242646	-0.211704	-0.15508	-0.26815	0.0633477	-0.324596	-0.148758	-0.062885	0.00272431	-0.0267021	0.0302255	0.0852537	0.126428	0.0457898	0.166753	0.265333	0.268382	0.145781	0.114906
YBR211C	AME1	2	646645	-0.183511	-0.118168	-0.127449	-0.118422	0.0201505	-0.0406912	0.115679	-0.113863	0.183874	0.0847098	0.149221	0.112217	-0.00720487	-0.0391992	0.125811	0.0644548	0.211521	-0.045055	-0.251424	-0.239031	-0.416899	-0.0388111
YBR212W	NGR1	2	648895	-0.152165	-0.0108078	0.0409851	0.0600833	0.00034826	-0.0553321	0.00141873	-0.225734	0.154129	0.145925	0.153059	0.156676	0.123125	0.0984978	-0.00786743	0.0701827	0.140399	0.00302553	-0.176344	-0.0206715	-0.177623	0.22674
YBR213W	MET8	2	650780	-0.386024	-0.0565831	-0.186513	-0.169745	-0.0627055	-0.0662841	0.174682	-0.207501	0.212667	0.156357	0.212916	0.145548	-0.0431959	-0.140759	0.0549621	-0.120071	0.315165	-0.10535	-0.322724	-0.335012	-0.459705	0.585499
YBR214W	SDS24	2	652206	0.371214	-0.0541638	0.0428972	0.123894	-0.107046	-0.198364	-0.349737	-0.157964	-0.275307	-0.270255	-0.16392	-0.301476	-0.158302	-0.0895382	-0.0375479	0.0570213	-0.110949	0.327191	0.593504	0.761888	0.0744519	-0.459966
YBR215W	HPC2	2	654336	0.191502	0.0364606	0.152595	0.165481	0.0662886	0.0326368	-0.129408	-0.0435698	-0.0571776	-0.0882047	-0.169672	-0.0915779	0.0795396	0.0258787	-0.171905	-0.0630336	-0.279334	0.150139	0.141577	0.320356	0.0493863	-0.438944
YBR216C	YBP1	2	656588	-0.689412	-0.352849	-0.285935	-0.264291	-0.0279035	0.131014	0.349943	-0.0618084	0.252	0.278179	0.303847	0.281076	0.00101346	-0.0385432	-0.210331	-0.236349	-0.058565	-0.073061	-0.668395	-0.603685	-0.356826	0.576785
YBR217W	ATG12	2	658112	0.0154018	-0.053091	0.127337	0.0771615	0.0805299	0.102799	0.0349654	-0.00253689	0.101168	0.0660834	0.0687956	0.0689751	0.0441189	0.0976621	-0.108999	-0.121975	-0.162867	0.18646	-0.0586183	0.180517	0.0109884	-0.333065
YBR218C	PYC2	2	660478	0.0985306	0.215208	0.136589	0.0988658	0.0463206	0.0412378	0.0779173	-0.0696632	0.144764	-0.0894081	-0.071592	-0.0901164	-0.0545824	-0.242713	-0.0712786	-0.1162	-0.0356478	-0.0719607	-0.138572	-0.227753	-0.261636	-0.0999234
YBR219C	YBR219C	2	662901	-0.365031	0.205942	-0.0954067	-0.110773	-0.296234	0.159105	0.157744	-0.024736	-0.166085	0.0668783	-0.0445178	-0.0604722	0.051077	-0.163422	-0.283358	-0.104125	0.0522786	-0.304605	-0.301042	-0.529277	0.222664	0.197386
YBR220C	YBR220C	2	663836	0.150076	-0.0256135	0.0513734	0.0868156	0.016756	0.0036391	-0.0820117	-0.0653605	-0.0606247	-0.0229321	-0.0842486	-0.0655464	0.0171132	0.00699839	0.111466	0.077442	-0.0098181	0.254801	0.309786	0.308337	0.0400428	-0.355737
YBR221C	PDB1	2	665703	-0.0168076	0.270236	0.23688	-0.00576693	-0.29096	-0.0336444	0.0264026	-0.318189	-0.232618	-0.131148	-0.193915	-0.23383	-0.103956	-0.252441	-0.242786	-0.16507	-0.0714449	-0.113783	-0.0432214	-0.115758	0.194637	0.760049
YBR222C	PCS60	2	667535	-0.748983	-0.44911	-0.625763	-0.643687	-0.415758	-0.467824	-0.153639	-0.609488	-0.0593245	0.664407	0.741822	0.61771	0.257063	0.246884	0.543017	0.377715	0.702678	0.337876	-0.120336	-0.0521664	-0.0116726	0.827292
YBR223C	TDP1	2	669480	-0.148386	0.051298	0.017451	-0.00858475	0.0307361	-0.0663574	0.136006	-0.277474	0.0617088	0.220664	0.18575	0.189071	0.135722	0.0713711	0.250763	0.148645	0.264584	0.0726603	-0.0364849	-0.0465187	-0.0414539	0.0969648
YBR224W	YBR224W	2	670382	-0.215896	-0.122631	-0.087563	-0.0466005	0.0797835	0.00637741	0.155554	-0.103341	0.10525	0.142811	0.177861	0.125012	0.0981707	0.119683	-0.187194	-0.124221	-0.116788	0.157987	-0.195379	-0.0798024	-0.0975651	0.326532
YBR225W	YBR225W	2	671978	0.177362	0.0596503	0.0785102	0.100515	0.0296735	0.0169043	-0.173331	0.0756232	-0.138516	-0.160541	-0.105963	-0.157932	-0.153491	-0.0665931	-0.029555	-0.0625453	-0.0454373	0.020647	0.0608351	0.101902	-0.0976551	-0.356882
YBR226C	YBR226C	2	673360	-0.745849	-0.446555	-0.505528	-0.525501	-0.414463	-0.351937	-0.207746	-0.636291	-0.166976	0.536521	0.577522	0.526196	0.48058	0.499936	0.360998	0.357389	0.358385	0.411241	0.187323	0.261302	0.326073	0.581698
YBR227C	MCX1	2	674353	0.112515	-0.17144	-0.0864882	-0.156294	-0.208059	-0.290038	-0.227871	-0.272886	0.123799	-0.00879809	0.0286537	0.0518564	0.0215401	0.0438155	0.137039	0.197503	0.183606	0.119903	0.229374	0.229961	-0.0394672	-0.0918302
YBR228W	SLX1	2	675770	-0.192811	0.0471719	-0.033136	-0.0867304	0.0151542	0.0670123	0.174415	-0.151433	0.202435	0.164749	0.184907	0.118824	-0.0515273	-0.0881101	0.00869564	-0.0511318	0.146094	-0.012852	-0.273796	-0.277179	-0.531291	0.17552
YBR229C	ROT2	2	677789	-0.882265	-0.625511	-0.695093	-0.697107	-0.643619	-0.56886	-0.486478	-0.698657	-0.527698	0.797842	0.769553	0.822075	0.690403	0.671544	0.70559	0.657522	0.68236	0.588549	0.246954	0.356472	0.468353	0.420194
YBR230C	OM14	2	679799	-0.13634	-0.137703	0.0549333	0.0851256	0.074516	0.0560694	0.124048	-0.0173313	0.352031	0.203238	0.191682	0.10316	0.138145	0.065472	0.0498127	-0.0910549	0.028562	-0.0149787	-0.167507	-0.214702	-0.153618	-0.0757986
YBR231C	SWC5	2	682634	-0.339924	-0.0096854	-0.147806	-0.211959	-0.170021	-0.135793	0.0623393	-0.104866	0.221997	0.250652	0.238881	0.116854	0.0208698	-0.0759797	0.0430205	-0.0694989	0.215053	-0.0931171	-0.311161	-0.460413	-0.179164	0.66491
YBR232C	YBR232C	2	683552	-0.0569651	0.195695	-0.0741979	-0.130352	-0.401866	-0.102984	-0.195233	-0.244105	-0.433125	-0.0369874	-0.195654	-0.150373	0.133306	-0.0900352	-0.242746	-0.0803958	-0.0666634	-0.0555933	0.112041	0.0618671	0.39495	0.742426
YBR233W	PBP2	2	684048	-0.120727	-0.030095	-0.0942905	-0.03923	0.131588	0.0929684	0.21859	0.0634077	0.0142096	-0.430719	-0.345029	-0.264956	-0.360247	-0.265665	-0.289637	-0.273924	-0.209736	-0.336957	-0.383572	-0.317977	-0.252537	0.278181
YBR233W-A	DAD3	2	685119	0.0473731	0.211326	0.368381	0.286563	-0.527977	-0.119053	-0.374268	-0.308167	-0.493601	-0.255133	-0.432374	-0.375347	0.234138	-0.350292	-0.282955	0.0316645	-0.166761	0.126566	0.334893	0.251187	0.410763	1.8786
YBR234C	ARC40	2	686015	-0.18749	-0.205883	-0.166195	-0.030501	0.0905409	0.0100889	0.103107	-0.128394	0.139327	0.187256	0.204334	0.13421	0.0909717	0.0843834	0.24159	0.12809	0.243491	0.184597	0.0709637	0.0555091	-0.15598	-0.0413404
YBR235W	VHC1	2	688582	-0.249164	-0.0902969	-0.091983	-0.14505	-0.00797137	0.0379638	0.132111	-0.0679286	0.0531578	0.0560638	0.0806103	0.0406366	-0.0348646	-0.121227	0.0464655	-0.0186851	0.143515	-0.0213054	-0.229461	-0.295119	-0.193865	0.402311
YBR236C	ABD1	2	691038	0.0220844	-0.235175	-0.0138854	0.12242	0.12053	-0.0236958	-0.0572738	-0.0221775	-0.0021885	-0.0734973	0.0316359	-0.037254	-0.017138	0.0893098	-0.0161905	0.0197436	-0.141333	0.0440865	-0.0220447	0.133171	0.0664757	-0.44356
YBR237W	PRP5	2	693243	0.481829	0.153368	0.33081	0.253255	0.035537	0.0808011	-0.145692	0.0657326	-0.00695843	-0.37448	-0.404293	-0.35327	-0.188635	-0.164488	-0.321876	-0.261441	-0.389779	0.108981	0.228456	0.317677	-0.172557	-0.565653
YBR238C	YBR238C	2	696204	-0.475762	-0.502073	-0.40066	-0.220635	0.0582041	0.116396	0.016492	0.078165	-0.0415951	0.0360805	0.030789	-0.0275262	0.0880066	0.0759702	0.243278	0.218941	0.135177	-0.0427196	0.0578918	-0.237542	0.0325407	-0.16573
YBR239C	ERT1	2	699148	-0.308433	-0.170287	-0.00216085	0.036592	0.190338	0.206887	0.324963	0.0648603	0.410469	0.117266	0.160811	0.172644	0.0147283	0.00034006	-0.28898	-0.321006	-0.208111	-0.0604193	-0.657645	-0.416169	-0.257934	-0.173211
YBR240C	THI2	2	701166	-0.319855	0.0150578	-0.1435	-0.184344	-0.109129	-0.08161	0.10071	-0.107847	0.0771566	0.170462	0.184596	0.14125	0.048673	-0.10992	0.0363874	-0.0391885	0.223463	-0.0586172	-0.349759	-0.363285	-0.197904	0.253627
YBR241C	YBR241C	2	703322	-0.4892	-0.0586771	-0.262421	-0.200467	-0.493139	-0.0686109	-0.0534492	-0.163944	-0.446942	-0.190219	-0.196864	-0.239697	0.0838024	-0.344917	-0.214761	0.0166466	0.19704	-0.327988	-0.010375	-0.490964	0.0676784	1.70846
YBR242W	YBR242W	2	705028	-0.130755	0.307422	0.119515	0.107402	-0.0744058	0.100867	0.25214	-0.0110195	0.140133	-0.481803	-0.508378	-0.551726	-0.604293	-0.571159	-0.382359	-0.487318	-0.11861	-0.577431	-0.565726	-0.785143	-0.397336	0.600819
YBR243C	ALG7	2	706120	-0.175036	-0.188879	-0.112979	-0.138462	-0.0388687	-0.0410987	-0.054386	-0.128072	-0.0276854	0.136915	0.160394	0.0829966	0.191285	0.222629	0.196928	0.0868412	0.0234896	0.329474	0.335613	0.39837	0.293614	-0.290249
YBR244W	GPX2	2	707772	-0.57308	-0.356876	-0.239701	-0.0415294	0.174791	0.1128	0.178456	0.145304	0.33598	0.267865	0.238647	0.228669	0.221135	0.157018	0.111511	-0.00899796	0.0656886	-0.103258	-0.424683	-0.42577	-0.186062	-0.167611
YBR245C	ISW1	2	709844	0.0389118	0.0189131	-0.0481356	0.103124	0.138316	0.0384993	0.0174394	0.188662	0.109751	-0.19572	-0.159061	-0.150524	-0.0597274	-0.135861	-0.0237817	-0.0773457	-0.104	-0.143819	-0.175404	-0.213367	0.126602	-0.415176
YBR246W	RRT2	2	712172	-0.136722	-0.0172636	-0.0661747	-0.0625156	-0.010655	-0.0191833	0.0380063	-0.100018	0.160506	0.0710009	0.0551706	0.00648517	-0.137137	-0.117645	0.0695655	-0.0150726	0.194352	-0.166375	-0.261485	-0.291679	-0.395052	0.091509
YBR247C	ENP1	2	713729	-0.208665	0.0729374	-0.121009	-0.138722	-0.187386	-0.184153	-0.0603076	-0.152769	1.22863	-0.10089	-0.130971	-0.120913	-0.138821	-0.305355	-0.133964	-0.187912	-0.0213562	-0.184116	-0.271523	-0.306337	-0.278456	0.277924
YBR248C	HIS7	2	715636	0.126556	0.179968	0.00577761	-0.072648	-0.110368	-0.128112	-0.165125	-0.066003	-0.142359	-0.177654	-0.156429	-0.140185	-0.0830268	-0.069623	0.0098341	0.0126055	0.0645852	0.0700237	0.101698	0.17209	0.0683842	-0.084259
YBR249C	ARO4	2	717438	-0.281614	-0.160087	-0.144603	-0.153018	-0.160521	-0.0873723	-0.0342306	-0.0417227	0.0740182	0.210149	0.195281	0.191586	0.185274	0.11195	0.177493	0.0623571	0.226859	0.0696348	-0.00224774	-0.123231	-0.203648	0.165655
YBR250W	SPO23	2	719818	-0.340595	-0.182553	-0.279082	-0.294028	-0.255455	-0.225243	-0.0717616	-0.352142	-0.0732028	0.424899	0.410199	0.401237	0.311728	0.308588	0.280108	0.26273	0.3389	0.393336	0.316899	0.365782	0.21218	0.0503255
YBR251W	MRPS5	2	721851	-0.448818	-0.2049	-0.188751	-0.197364	0.0371075	0.0203654	0.231417	-0.086115	0.273922	0.301385	0.283265	0.277181	0.0883133	-0.042518	0.184139	0.0518723	0.21405	-0.0103133	-0.339391	-0.400805	-0.477636	-0.00660557
YBR252W	DUT1	2	722832	-0.0704598	-0.0549253	-0.0224457	-0.0559656	-0.0105202	0.0110023	0.0743372	-0.0446153	0.103934	0.136921	0.1211	0.128673	0.0913788	0.0313434	-0.00414027	-0.0514502	0.024988	0.101659	-0.0866557	0.0208839	-0.00475327	-0.0938986
YBR253W	SRB6	2	723452	-0.0152255	-0.0838359	0.00602988	0.0856088	0.136398	-0.00217098	-0.00561418	-0.0286618	0.0155888	0.063287	-0.0119383	0.0718956	0.106163	0.120533	0.0163512	-0.0303621	-0.0163496	0.107033	0.00998644	0.112348	0.134497	-0.268509
YBR254C	TRS20	2	723999	-0.0223574	-0.0890624	0.0014223	0.0321381	-0.0270024	0.0224629	-0.0635711	-0.0853819	0.0341739	0.0445555	0.0122817	0.0294044	0.0916407	0.00445639	-0.0190753	-0.0456162	0.00483558	-0.00435011	-0.0337654	-0.040184	0.112743	0.195528
YBR255W	MTC4	2	725498	0.125889	0.0446596	0.0704033	0.097037	0.0268662	0.0292345	-0.019934	-6.29835e-05	0.170589	0.000469029	-0.0865628	-0.034055	0.0434755	0.00270321	0.014619	-0.0029889	-0.0361616	0.125121	0.151225	0.193161	0.0709461	-0.301321
YBR255C-A	YBR255C-A	2	726846	0.76564	0.172769	-0.0124394	-0.202792	-0.306964	-0.446541	-0.604255	-0.350683	-0.698086	-0.703207	-0.471301	-0.59728	-0.631769	-0.321403	-0.425454	-0.332791	-0.344828	0.530168	0.658946	0.84102	-0.181636	-0.241833
YBR256C	RIB5	2	727744	-0.115445	0.011844	0.0343812	0.025997	0.0833318	0.147974	0.257103	-0.0497233	0.353851	0.119473	0.118787	0.0810102	-0.0886364	-0.254915	-0.199628	-0.370291	-0.0837026	-0.228216	-0.632514	-0.626026	-0.474507	0.199436
YBR257W	POP4	2	729304	-0.0154118	0.129648	-0.138642	-0.0827428	0.0282836	0.0729543	0.0174776	0.0227491	-0.0323378	-0.420363	-0.42333	-0.367741	-0.23937	-0.424258	-0.249299	-0.256443	-0.206453	-0.31011	-0.342715	-0.276964	-0.0623336	0.275018
YBR258C	SHG1	2	729948	-0.7771	-0.179895	-0.462507	-0.378386	-0.58156	-0.178728	-0.225125	-0.496349	-0.428986	0.54593	0.43158	0.404111	0.484934	0.280309	-0.122679	-0.0216559	0.106878	-0.0804332	-0.467921	-0.493989	0.282386	1.41165
YBR259W	YBR259W	2	731420	-0.833262	-0.0811445	-0.221393	-0.117392	-0.412741	0.0569489	-0.0188026	-0.234174	-0.343648	0.0951056	-0.0982512	-0.0827389	0.110842	-0.222995	-0.281847	-0.231298	0.0232419	-0.451222	-0.642191	-0.931336	-0.181609	2.07508
YBR260C	RGD1	2	733639	0.305647	0.0892096	0.000508471	0.015058	-0.0716867	-0.203993	-0.200181	-0.0357345	-0.19448	-0.209187	-0.292378	-0.200293	0.00320049	-0.12269	0.0485083	0.11914	-0.0495821	0.0421323	0.436537	0.442929	0.199676	-0.460043
YBR261C	TAE1	2	735181	0.18364	0.167609	0.0451374	-0.127891	-0.110437	-0.184506	-0.14404	-0.180415	0.0602304	-0.194591	-0.16922	-0.251631	-0.223672	-0.268803	-0.106935	-0.109405	-0.0394502	-0.121547	-0.0338731	0.000365991	-0.233565	-0.0339829
YBR262C	MIC12	2	735880	-0.487957	-0.0418124	-0.201826	-0.138136	-0.230106	-0.180515	0.155152	-0.225734	-0.000747953	0.220445	0.0713639	0.0822108	-0.0241789	-0.150234	0.0243091	-0.0193764	0.288927	-0.275701	-0.355531	-0.517617	-0.0950828	1.00065
YBR263W	SHM1	2	737000	-0.0195117	-0.237651	-0.142605	-0.311998	-0.170806	-0.101506	-0.179429	-0.309829	0.0229047	-0.0327259	0.0157282	-0.0273076	-0.0334794	0.0184385	0.0966362	0.071085	-0.0381566	0.0725422	0.177709	0.171389	0.0826371	-0.147707
YBR264C	YPT10	2	738069	0.0479489	-0.00405704	-0.0168915	0.0095094	0.0302918	-0.0369172	-0.0121196	-0.0425995	-0.146189	-0.23643	-0.169432	-0.137656	-0.049867	-0.116544	-0.140116	-0.131892	-0.127085	-0.0742526	-0.0440189	0.0718161	0.129552	-0.00581403
YBR265W	TSC10	2	739063	0.182366	0.100625	0.0699707	0.0720116	-0.0264541	-0.104187	0.00500404	-0.0811208	0.143874	0.107902	0.0683096	0.103062	0.081251	-0.00942688	0.00186145	-0.0358514	0.0724276	0.161225	0.0106181	0.0848478	-0.0158304	-0.174993
YBR266C	SLM6	2	740162	-0.191913	-0.0292693	0.0895352	0.042383	0.0483772	0.0481763	0.403465	-0.076166	0.568728	0.0978625	0.0286027	0.0203463	-0.175508	-0.226453	-0.481473	-0.489318	-0.408277	-0.377374	-0.488444	-0.704781	-0.126764	0.478413
YBR267W	REI1	2	740431	0.0952586	0.170528	0.0917336	-0.0726324	-0.135913	-0.170501	-0.234051	0.015372	-0.112364	-0.163782	-0.160045	-0.140426	-0.0963104	-0.125683	0.0713733	0.0860131	0.0863969	-0.0494581	0.207822	0.136792	-0.00474888	-0.00202739
YBR268W	MRPL37	2	741457	0.332688	0.105991	0.149832	0.120683	0.0459309	0.023952	-0.0693614	0.0090409	-0.00878926	-0.103503	-0.139282	-0.178199	-0.0390833	-0.133304	0.00194557	-0.0814611	-0.0924574	0.0641655	0.190394	0.179055	0.0561514	-0.384515
YBR269C	SDH8	2	742368	-0.31078	-0.186062	-0.143376	-0.0982983	0.0202341	0.04658	0.176698	-0.0655426	0.20318	0.225097	0.236031	0.236596	0.19815	0.145233	-0.0954951	-0.140721	-0.0182879	-0.0157094	-0.25452	-0.3968	0.0711657	0.45315
YBR270C	BIT2	2	743579	0.203864	-0.138174	0.000436468	0.102016	0.261974	0.212474	0.320597	0.548232	0.747632	0.0255597	-0.0124906	-0.112364	-0.212783	-0.340291	-0.238743	-0.395305	-0.221001	-0.528108	-0.571762	-0.990648	-0.460887	0.0996413
YBR271W	EFM2	2	745481	-0.118942	-0.20303	-0.0752571	0.0204713	0.126377	0.0975878	0.0452295	0.151608	0.145011	0.0577517	0.093059	0.106292	0.101032	0.0531821	0.0644389	-0.0278439	0.0229384	-0.0153064	-0.167105	-0.195431	0.161925	-0.370513
YBR272C	HSM3	2	747082	-0.519632	-0.0998086	-0.443676	-0.38455	-0.30338	-0.185609	-0.0395406	-0.239694	-0.117892	0.230617	0.186232	0.125524	0.0775131	-0.102565	-0.0296285	-0.00951964	0.264026	-0.201033	-0.365804	-0.356957	-0.0242823	1.5535
YBR273C	UBX7	2	748716	-0.228673	-0.0649775	-0.0757562	-0.0815251	-0.00176025	-0.0815779	0.149275	-0.056011	0.104283	0.125622	0.120809	0.0497783	-0.0304687	-0.048428	0.0195816	-0.0560069	0.0720728	-0.100734	-0.175652	-0.187808	-0.263174	0.0729729
YBR274W	CHK1	2	750385	-0.20761	-0.28072	-0.143423	-0.0571143	0.143623	0.0769538	0.141392	0.126235	0.243638	0.115263	0.0995337	0.090928	0.104872	0.0226968	-0.0309295	-0.143679	-0.0736701	-0.0630928	-0.312144	-0.309734	-0.069007	-0.306003
YBR275C	RIF1	2	754231	-0.559817	-0.374656	-0.313104	-0.212555	0.0717178	-0.0181759	0.171498	-0.0212601	0.133812	0.226326	0.226392	0.167275	0.120598	0.05016	0.188268	0.0192193	0.171174	-0.213702	-0.361809	-0.550603	-0.082721	0.134376
YBR276C	PPS1	2	758831	-0.519798	-0.0462109	-0.248449	-0.220173	-0.267363	-0.158372	0.0837893	-0.159163	0.110471	0.113629	0.0940508	0.0756873	0.0559814	-0.181679	0.0318119	-0.020591	0.285417	-0.273104	-0.377655	-0.555434	-0.346023	0.429947
YBR277C	YBR277C	2	760415	-0.202377	-0.0210234	-0.0442793	-0.0132346	-0.0609408	-0.0270683	0.183748	-0.239976	0.182696	0.264573	0.233303	0.222278	0.145978	0.156229	-0.0915766	-0.117374	-0.0763693	0.0717228	-0.149622	-0.184417	-0.0259963	-0.205652
YBR278W	DPB3	2	760596	-0.367182	-0.0314711	-0.184125	-0.170277	-0.191025	-0.0131528	0.201836	0.0483848	-0.000792249	0.0233705	-0.0325844	-0.0865643	-0.0661622	-0.134255	-0.0985409	-0.127588	0.153654	-0.231992	-0.373669	-0.472346	-0.0401179	0.787685
YBR279W	PAF1	2	761925	-0.364891	-0.202805	-0.291474	-0.221115	-0.110449	-0.10594	0.12916	-0.206626	0.0478546	0.214864	0.250315	0.161014	0.0843004	0.0403008	0.0965923	-0.0447441	0.198942	0.0124801	-0.268606	-0.278007	-0.0393487	0.365955
YBR280C	SAF1	2	763740	0.107924	0.0104706	0.0611476	0.0845991	-0.0541275	-0.0163677	-0.129884	-0.0994183	0.0453547	0.0780569	0.0416964	0.0111444	0.0540507	0.0604983	-0.056176	-0.167981	-0.143805	0.141475	0.000962349	0.103527	0.194695	-0.304625
YBR281C	DUG2	2	766288	-0.41555	-0.167048	-0.123528	-0.153692	-0.0604031	-0.0479599	0.127604	-0.135581	0.3314	0.243075	0.282019	0.223031	0.0188042	-0.084997	0.13851	0.042621	0.209522	-0.100961	-0.442685	-0.406922	-0.419734	0.115512
YBR282W	MRPL27	2	768460	-0.677021	-0.0836355	-0.566963	-0.305573	-0.327274	-0.294423	-0.0636061	-0.148717	-0.467653	-0.151663	-0.344821	-0.344204	-0.0887068	-0.278919	-0.100418	-0.0200205	0.171138	-0.552206	-0.289328	-0.644466	-0.0392721	1.28444
YBR283C	SSH1	2	769679	-0.994152	-0.651816	-0.957207	-1.01148	-1.04082	-0.769466	-0.65624	-0.807459	-0.673687	0.762484	0.694959	0.680076	0.704664	0.550233	0.675226	0.57788	0.796284	0.495059	0.526704	0.378167	0.856549	1.03079
YBR284W	YBR284W	2	772435	-0.455162	-0.108352	-0.30023	-0.296251	-0.174471	-0.0973006	0.122026	-0.108338	0.14927	0.199074	0.157939	0.115319	0.0201744	-0.10566	0.124646	-0.017028	0.311607	-0.163689	-0.267765	-0.476455	-0.114142	0.566814
YBR285W	YBR285W	2	774139	0.126621	0.0616827	0.0194924	-0.0269884	-0.142417	-0.156104	-0.103734	-0.0101047	-0.0517425	-0.0371009	-0.087227	-0.0991833	0.0023082	-0.00916744	0.0386247	0.0529412	0.0524793	0.00588459	0.130794	0.164663	0.214004	-0.11305
YBR286W	APE3	2	775506	0.237717	0.177611	0.0893719	0.0175496	0.015868	0.0365474	0.00425894	-0.00173295	0.0514551	0.084509	-0.0231294	-0.019778	0.0778896	0.0222392	-0.028577	-0.0974054	-0.0806247	0.214906	0.0968004	0.208723	0.0849025	-0.295848
YBR287W	YBR287W	2	777212	-0.323456	0.0293479	-0.167223	-0.138609	-0.244186	0.0340784	0.159414	-0.212913	-0.0232357	0.169984	-0.0344705	-0.0324284	0.0604829	-0.0305164	-0.176508	-0.199266	-6.51517e-05	-0.217389	-0.396376	-0.517554	0.149939	1.10079
YBR288C	APM3	2	778737	-0.150961	-0.00634108	-0.0708265	-0.11377	-0.0773465	0.0134635	0.0281752	-0.0591271	-0.00499367	0.237162	0.185401	0.126346	0.029174	-0.0287516	0.248939	0.118742	0.31249	-0.064897	-0.0762544	-0.200047	-0.155665	0.324281
YBR289W	SNF5	2	781025	-0.0710937	-0.0202029	0.0242507	-0.0771011	-0.0174566	0.0110247	0.0249428	-0.0475455	0.123675	0.160252	0.207311	0.14411	0.0659986	-0.0542866	0.0762475	-0.0294222	0.0791769	0.0220073	-0.0528199	-0.0538763	-0.091328	0.0454412
YBR290W	BSD2	2	783073	-0.289404	-0.212693	-0.201613	-0.0893787	0.0495023	-0.0948461	0.0846669	0.243818	-0.119494	0.0318994	0.00754587	0.0152671	0.0527824	0.0529614	0.0452183	0.0478735	0.00936848	-0.0654758	0.0263943	-0.0191251	-0.245629	-0.0366389
YBR291C	CTP1	2	784122	0.0273422	-0.0169608	0.0221125	0.00630741	0.148469	0.0727376	0.106466	0.0824267	0.127794	0.00893297	-0.00958789	-0.0666168	-0.0143908	-0.112096	0.012488	-0.118654	-0.0849132	0.0368873	-0.0992534	-0.0906228	-0.140644	-0.301493
YBR292C	YBR292C	2	784887	-0.118398	0.0871926	0.013056	0.0594427	-0.206693	-0.112968	-0.062166	0.0929919	-0.245935	-0.168975	-0.370457	-0.347725	-0.17263	-0.336647	-0.333599	-0.29333	-0.139081	-0.527457	-0.140937	-0.437217	0.232901	0.848327
YBR293W	VBA2	2	787718	-0.544297	-0.113698	-0.301985	-0.276916	-0.158434	-0.118787	0.0866882	0.0361087	-0.02839	0.110935	0.0272978	0.0212341	-0.0478396	-0.135418	-0.015453	-0.104867	0.153583	-0.335364	-0.482952	-0.699846	-0.103515	0.736255
YBR294W	SUL1	2	790524	-0.181414	-0.159311	-0.191283	-0.215031	-0.02843	-0.0175519	0.0516736	0.0767909	0.0559827	0.17337	0.156333	0.0528332	0.0578384	0.0257948	0.0975449	0.00998689	0.0600145	0.178346	-0.0398279	-0.0283627	4.24797e-05	0.107003
YBR295W	PCA1	2	794674	-0.139135	0.0352101	-0.0305866	-0.0481952	-0.185221	0.0331687	0.101024	0.0252969	-0.0434959	0.0215945	-0.156296	-0.177029	-0.0274485	-0.12463	-0.0440657	-0.00102558	0.0711078	-0.087101	-0.00749434	-0.240862	-0.0334933	0.0624261
YBR296C	PHO89	2	797660	0.199701	-0.0707567	0.0800918	0.0502877	0.113916	0.0051541	0.00404452	0.112694	0.07981	-0.0587086	-0.0613794	-0.0645143	0.0245137	-0.0198863	-0.0241144	-0.112175	-0.157073	-0.127627	-0.0955001	-0.175397	0.173983	-0.456415
YBR297W	MAL33	2	801226	-2.42937	-2.53608	-2.6335	-2.62274	-2.61006	-2.03365	-2.36013	-1.03893	0.0904622	0.912922	0.899294	0.888399	0.847611	0.823139	0.924705	0.784516	0.849386	0.826245	0.672652	0.848917	0.962279	0.903465
YBR298C	MAL31	2	803553	-0.722243	-0.628415	-0.561732	-0.67283	-1.05549	-0.627464	-0.660231	-0.307943	-0.618234	0.295539	0.223266	0.208801	0.423908	0.136328	0.179752	0.21027	0.49419	0.0878353	0.474575	0.117928	0.555798	1.9448
YBR299W	MAL32	2	806228	0.227078	-0.0344359	0.0684374	-0.0487691	0.00101855	-0.0722114	-0.0831939	0.178057	-0.097165	-0.0485307	-0.0552255	-0.13773	-0.0529002	-0.00949869	-0.0875203	-0.16736	-0.150399	-0.0123532	0.00253941	0.0368512	0.0370007	-0.29794
YBR300C	YBR300C	2	808848	-0.167354	-0.140958	-0.122689	-0.237464	-0.105886	-0.0314489	0.127848	0.192384	-0.0110727	0.16502	0.133803	0.0840858	-0.0655168	-0.0755829	-0.0150612	-0.14156	0.0340921	-0.0778567	-0.309717	-0.287329	-0.150502	0.13432
YBR301W	PAU24	2	809238	-0.208914	-0.107865	-0.242025	-0.233421	-0.215826	-0.216771	-0.0834328	0.117003	-0.95635	0.0855446	-0.242203	-0.130905	-5.72446e-05	-0.186504	0.436967	0.278961	0.4733	-0.265969	0.243977	-0.0349723	-0.310781	0.533615
YBR302C	COS2	2	810909	-0.0401816	-0.0195902	-0.249496	-0.385632	-0.357989	-0.464358	-0.390209	0.260629	-0.109874	-0.321704	-0.381172	-0.303031	-0.190887	-0.137234	0.187679	0.1838	0.137971	-0.0576875	0.499206	0.421541	0.210474	-0.00697749
YCL076W	YCL076W	3	1763	0.0382631	0.0770847	-0.0571043	-0.200051	-0.335187	-0.149022	-0.0765737	-0.140967	0.507235	-0.17935	-0.390738	-0.400734	-0.314944	-0.393504	-0.452275	-0.408102	-0.529715	-0.28443	-0.283857	-0.459988	0.185288	0.638995
YCL073C	GEX1	3	7402	0.313943	0.249691	0.185071	0.0214201	-0.110695	-0.108763	-0.0626097	-0.0733667	0.622099	-0.170468	-0.37668	-0.380221	-0.161603	-0.299687	-0.214648	-0.28502	-0.330609	-0.215885	-0.074795	-0.0787095	0.0011352	-0.291538
YCL069W	VBA3	3	10394	-0.126619	-0.0103563	-0.339382	-0.358348	-0.427403	-0.365716	-0.102178	-0.259833	0.441792	-0.188958	-0.471653	-0.509586	-0.380181	-0.457135	-0.350899	-0.471076	-0.368896	-0.451973	-0.260997	-0.477291	0.0540502	0.469958
YCL068C	YCL068C	3	11894	0.285306	0.236042	0.0714711	-0.0325003	-0.21704	-0.228763	-0.235538	-0.0737616	-0.0426973	-0.0958538	-0.193646	-0.271934	-0.0989864	-0.122045	0.0528952	0.0298149	-0.129795	-0.0750773	0.260929	0.312646	0.0475687	-0.0891618
YCL067C	HMLALPHA2	3	12702	0.040774	-0.151447	-0.0365696	-0.0605446	-0.203479	-0.139787	-0.212237	0.152832	0.0443284	0.110279	-0.095238	-0.124533	-0.0120365	-0.071383	0.154508	0.113527	-0.0376106	-0.137868	0.163175	-0.0295151	-0.0406526	0.0208974
YCL066W	HMLALPHA1	3	13545	-0.0219033	0.0299759	-0.276162	-0.30803	-0.539643	-0.166232	-0.223687	0.015145	-0.299325	-0.166215	-0.419323	-0.324773	-0.088871	-0.376449	-0.428011	-0.411472	-0.289169	-0.441401	-0.173684	-0.468045	0.425847	1.44104
YCL065W	YCL065W	3	13935	0.270489	0.237104	0.27044	0.182459	0.185706	0.286491	0.409202	0.277245	0.399866	-0.0856462	-0.423508	-0.449787	-0.431706	-0.526382	-0.282547	-0.54229	-0.401603	-0.632359	-0.568824	-0.864718	-0.614169	-0.213612
YCL064C	CHA1	3	16339	0.507781	0.254947	0.291301	0.50878	0.345628	0.452476	0.0279213	0.806015	0.0356129	-0.808948	-1.29099	-1.25028	-0.86017	-1.07328	-0.848873	-1.00476	-1.08303	-0.92188	-0.562056	-0.709668	0.62213	-0.0985429
YCL063W	VAC17	3	17925	0.748231	0.23811	0.234894	0.24283	0.151574	0.348189	-0.0547082	0.286262	-0.0935624	-0.603713	-0.811672	-0.862192	-0.536594	-0.56139	-0.366212	-0.525302	-0.702903	-0.333269	0.18133	0.0496169	-0.106788	-0.788909
YCL061C	MRC1	3	20461	0.0469603	0.0304821	-0.10801	-0.16802	-0.149864	-0.0357586	-0.165277	0.231212	-0.245505	0.121656	-0.115994	-0.093122	0.112743	0.0247483	0.174295	0.0734004	-0.0360028	-0.00669599	0.256418	0.245683	0.313476	-0.0893387
YCL059C	KRR1	3	22904	0.165666	0.0852335	0.117708	-0.00633967	-0.0551278	0.052235	0.0313077	0.0044465	-0.0585656	0.0745879	-0.147562	-0.163702	-0.143364	-0.166026	-0.0519691	-0.227946	-0.263904	-0.118408	-0.0230541	-0.035791	0.0786724	-0.159116
YCL058C	FYV5	3	23752	-0.309191	-0.114417	-0.223028	-0.171307	-0.407524	-0.11782	-0.00261736	-0.0354634	-0.212083	0.0568496	-0.202654	-0.20938	0.128896	-0.242755	-0.307916	-0.137743	-0.186151	-0.406379	-0.284664	-0.673266	0.137114	1.4713
YCL057C-A	MIC10	3	24178	0.0464809	0.163734	-0.250547	-0.262127	-0.291587	-0.438241	-0.117935	0.0397061	-0.512222	-0.17138	-0.481198	-0.405156	-0.203664	-0.416066	0.0388582	0.00387585	-0.0475903	-0.412527	0.240788	0.00707158	0.292284	0.350512
YCL057W	PRD1	3	25837	0.00540601	-0.147499	-0.211032	-0.366648	-0.421705	-0.205957	-0.180021	-0.205354	-0.265629	0.162812	-0.099753	-0.0909938	-0.0128805	-0.135446	0.32586	0.106968	0.149958	0.0821744	0.40947	0.14141	0.102322	0.247576
YCL056C	PEX34	3	27142	0.196769	0.136696	0.206301	0.186288	-0.157975	0.102743	0.118878	0.00475212	-0.0632666	0.187652	-0.203902	-0.134002	0.130341	-0.0302924	-0.14534	-0.104249	-0.285473	-0.215837	-0.0337595	-0.245353	0.402074	0.0177073
YCL055W	KAR4	3	28432	-0.313895	-0.0469839	-0.345405	-0.271359	-0.420008	-0.165557	-0.00159985	-0.131166	-0.496978	-0.20877	-0.574479	-0.48727	-0.260171	-0.432268	-0.29021	-0.295196	-0.302793	-0.66483	-0.339415	-0.591872	-0.0887353	1.43375
YCL054W	SPB1	3	32711	0.560794	0.405188	0.145803	0.0966297	-0.160395	-0.0806196	-0.186865	0.0415552	-0.315725	-0.112205	-0.270563	-0.282886	-0.137211	-0.0490608	0.0456454	-0.0868184	-0.189895	0.118619	0.39632	0.450785	0.316855	-0.21338
YCL052C	PBN1	3	34768	-0.211646	0.0180565	-0.0876483	-0.111529	-0.0315151	0.0120955	0.323921	0.339984	0.033738	0.365738	0.0990301	0.0358623	-0.00502383	-0.0519117	-0.268573	-0.426305	-0.391847	-0.229067	-0.70211	-0.554666	-0.127228	0.520582
YCL051W	LRE1	3	36740	0.238609	0.215615	0.0157781	-0.0542437	-0.201056	-0.123603	-0.12818	0.035757	-0.116025	0.131578	-0.0916939	-0.14963	0.00781014	-0.0603457	0.066538	-0.0995119	-0.180551	0.0185275	0.196579	0.132469	0.338771	0.126732
YCL050C	APA1	3	38318	0.0199208	0.0284125	-0.00249886	0.00175624	0.0393228	0.0410387	0.100127	0.0823255	-0.0204273	0.192875	0.000285429	-0.0879539	-0.0731067	-0.0827534	-0.0269076	-0.190584	-0.230022	-0.105336	-0.187837	-0.150264	0.127152	-0.164194
YCL049C	YCL049C	3	40255	0.253197	0.277451	0.0928301	-0.0492922	-0.176127	-0.117027	0.0306842	-0.00449777	-0.00196824	-0.0588724	-0.245096	-0.286856	-0.259672	-0.354743	-0.153796	-0.286858	-0.338727	-0.18623	0.00165771	-0.143191	0.06718	0.3499
YCL048W	SPS22	3	42860	-0.131833	0.131639	-0.162832	-0.135459	-0.156711	-0.0665188	0.019551	-0.045553	-0.110595	0.13516	-0.0594493	-0.0410795	-0.0127552	-0.161772	0.0668301	-0.0311686	-0.0184549	-0.230189	-0.182204	-0.37021	0.173637	0.3464
YCL047C	POF1	3	44049	0.312226	0.156862	0.18438	0.125879	-0.010917	-0.00319244	0.0127451	0.14157	-0.00428024	0.0541026	-0.0611098	-0.0699056	-0.0105912	-0.0993335	-0.0911517	-0.262188	-0.24192	-0.123957	-0.227412	-0.108696	0.172091	-0.234931
YCL045C	EMC1	3	45764	-0.250995	-0.158711	-0.149166	-0.219085	-0.0532569	0.00261222	0.139026	0.231433	-0.00121358	0.289633	0.0603459	0.0412366	0.118852	0.228371	0.169089	0.00405804	0.000661243	-0.199843	-0.18806	-0.4308	0.105903	0.336337
YCL046W	YCL046W	3	46801	-0.333119	-0.182803	-0.314529	-0.164257	-0.0110407	-0.0631579	0.125215	0.0965699	-0.127461	0.0801324	-0.123914	-0.150055	-0.151892	-0.145216	0.126459	0.0160164	-0.0297685	-0.212436	-0.105217	-0.276874	0.107795	0.464972
YCL044C	MGR1	3	47737	0.374927	0.206201	0.185694	0.198686	-0.0438075	0.00139433	-0.104962	0.0721742	-0.0599472	0.0386528	-0.241687	-0.158246	0.00562964	-0.0411096	-0.0455232	-0.0791262	-0.250146	-0.0554446	0.172333	0.226855	0.326912	-0.291816
YCL043C	PDI1	3	49437	0.391991	0.406446	0.1778	0.104793	0.000578818	0.13883	0.0929781	-0.0782647	-0.558748	-0.234658	-0.485613	-0.522389	-0.386764	-0.409249	-0.0626601	-0.101585	-0.245997	-0.333416	0.0825917	-0.140094	-0.320577	0.960425
YCL041C	YCL041C	3	50380	-0.344205	-0.232726	-0.238889	-0.241303	0.00465332	0.0751372	0.239483	0.131337	0.0866398	0.187841	-0.0761922	-0.0554123	-0.23191	-0.22563	0.223045	-0.0986885	0.0408759	-0.304373	-0.22621	-0.408401	-0.305208	0.0449003
YCL042W	YCL042W	3	50763	-0.0146225	-0.138231	-0.150831	-0.0925339	-0.0202523	-0.0191809	0.218044	0.0958719	-0.174669	0.208967	-0.0228318	-0.0753728	-0.0243187	-0.109313	0.234627	0.00516454	0.0325515	-0.213955	-0.112497	-0.353896	0.0345727	0.21154
YCL040W	GLK1	3	51589	0.335992	0.0936869	0.227033	0.151812	-0.081007	0.0147653	-0.096547	-0.0418987	-0.0264664	0.123411	-0.159492	-0.143735	-0.00955326	-0.0337179	0.0569895	-0.0834118	-0.156543	-0.0177159	0.238487	0.120702	0.129406	-0.164318
YCL039W	GID7	3	53763	0.197286	0.0453577	0.0444508	0.00701205	0.0691213	0.0811061	0.108436	0.121464	0.0772852	0.272197	0.0957503	0.0939862	0.133532	0.0465564	-0.108114	-0.253702	-0.282017	0.0647658	-0.362731	-0.00464232	0.226959	-0.116265
YCL038C	ATG22	3	55734	0.165698	0.0650931	0.0623729	0.0613867	0.0716124	0.17844	0.201674	0.162769	0.187879	0.0443124	-0.208449	-0.209818	-0.162978	-0.217372	-0.281226	-0.484343	-0.467745	-0.24911	-0.580966	-0.4536	0.123329	-0.0203096
YCL037C	SRO9	3	58026	-0.260833	0.0436496	-0.187527	-0.210522	-0.321445	-0.0207607	0.0921257	0.0214928	-0.344064	0.10588	-0.225254	-0.22783	-0.0444501	-0.141591	-0.051473	-0.0944954	-0.0685454	-0.388302	-0.227484	-0.437773	-0.00530415	1.38547
YCL036W	GFD2	3	59876	0.293563	0.0969408	0.0393696	0.068241	-0.110654	-0.108318	-0.104435	-0.0467336	-0.0923886	0.0414891	-0.144552	-0.22267	-0.064385	-0.0978373	0.0765214	-0.0859856	-0.133706	-0.081353	0.15856	0.106182	0.292656	0.017667
YCL035C	GRX1	3	61007	-0.0620059	0.0946593	-0.127044	-0.146349	-0.244967	-0.174995	0.094512	0.0424731	-0.168517	-0.0217984	-0.193627	-0.278577	-0.137043	-0.255621	-0.133057	-0.191294	-0.116665	-0.38977	-0.336688	-0.518017	0.277499	1.07749
YCL034W	LSB5	3	62190	-0.049647	0.372259	0.132487	-0.00972047	-0.36831	-0.244539	-0.0576937	-0.221406	-0.251315	0.0964002	-0.2529	-0.261181	0.180516	-0.274859	-0.253211	-0.186931	-0.170797	-0.348487	-0.0586391	-0.384501	0.432313	1.15909
YCL033C	MXR2	3	63029	-0.0550775	-0.0834016	-0.0558875	-0.149357	-0.0570616	0.00160431	0.215309	-0.0822062	0.105683	0.314666	0.0699595	0.0228844	-0.0617754	-0.165607	0.217216	0.00553445	0.0136059	-0.0996326	-0.0534264	-0.219715	-0.0740561	0.133505
YCL032W	STE50	3	63961	0.260497	0.0733186	0.0288412	0.137179	-0.083328	-0.0630667	-0.201439	0.0541226	-0.213572	-0.0687416	-0.295558	-0.270157	-0.0427482	-0.0948734	-0.0151619	-0.0732983	-0.26058	-0.049907	0.330025	0.351108	0.182484	-0.220488
YCL031C	RRP7	3	65121	0.0032117	0.168364	-0.0223398	-0.0202014	-0.0425963	-0.0538213	0.0466206	0.0733917	-0.0717061	0.122734	-0.1142	-0.0962201	-0.0508998	-0.114255	0.0671851	-0.0579784	-0.0556815	-0.143736	-0.0788009	-0.0210734	-0.0597819	0.109928
YCL030C	HIS4	3	67133	0.138744	0.21916	-0.124924	-0.0855701	-0.273301	-0.228559	-0.15668	-0.013484	-0.358038	-0.0818615	-0.284031	-0.35511	-0.195358	-0.223038	0.0628684	-0.0524898	-0.0543959	-0.153221	0.135276	0.0613141	0.13237	0.78705
YCL029C	BIK1	3	69260	0.195472	-0.132995	0.0358991	0.122169	0.129705	0.058962	0.0776548	0.252786	0.140268	-0.102288	-0.279136	-0.269413	-0.162386	-0.180607	-0.150232	-0.256773	-0.386318	-0.175196	-0.101776	-0.0828985	0.1216	-0.27989
YCL028W	RNQ1	3	70758	-0.248599	0.0341801	-0.304235	-0.244811	-0.1886	-0.183498	0.169635	0.313231	0.335949	-0.539935	-0.727376	-0.638539	-0.516951	-0.559452	-0.391923	-0.329049	-0.35664	-0.724366	-0.404042	-0.542242	-0.25385	0.319083
YCL027W	FUS1	3	72572	0.067343	-0.0459759	-0.107303	-0.047413	-0.079745	-0.122529	-0.0935973	0.418862	0.155796	-0.322177	-0.533015	-0.438658	-0.454305	-0.411609	-0.107767	-0.196945	-0.0874471	-0.527523	-0.28269	-0.376662	-0.495358	-0.121885
YCL026C-B	HBN1	3	73695	-0.324525	-0.23087	-0.315398	-0.214286	-0.446934	-0.228846	-0.168187	0.179926	-0.365118	0.485501	0.181994	0.161652	0.421055	0.00231966	0.386889	0.208098	0.328567	-0.0454668	0.100157	-0.0975041	0.270244	1.35864
YCL026C-A	FRM2	3	74994	-0.111678	-0.197961	-0.236814	-0.243512	-0.326865	-0.270021	-0.168312	-0.354462	-0.166237	0.448159	0.299727	0.265137	0.281579	0.232194	0.37035	0.272785	0.346691	0.212298	0.196662	0.243613	0.322584	0.66323
YCL025C	AGP1	3	76968	-0.432103	-0.315804	-0.292144	-0.429244	-0.300291	-0.212622	-0.0336394	0.0362768	-0.0268002	0.505751	0.426616	0.40046	0.276158	0.22983	0.457976	0.230374	0.393624	0.0756506	-0.0489258	-0.206632	0.14334	0.434062
YCL023C	YCL023C	3	79122	0.33522	0.102676	0.0407464	0.0791046	-0.169724	-0.0696911	-0.23302	-0.272825	-0.350164	0.243452	0.0459876	0.0718211	0.294656	0.266709	0.148958	0.139987	-0.0686383	0.405673	0.483604	0.595775	0.511473	-0.0619149
YCL024W	KCC4	3	80718	-0.0079764	0.104301	-0.0101517	-0.0761944	0.00529246	0.019716	0.135834	0.0984505	0.133636	0.0858972	-0.0823687	-0.113779	-0.11815	-0.188565	0.0143685	-0.161391	-0.108525	-0.221543	-0.239634	-0.246265	-0.185127	0.119552
YCL022C	YCL022C	3	81827	-0.0861278	-0.346345	-0.124005	-0.0083506	-0.0760497	-0.049152	-0.109724	-0.0668135	-0.134972	0.426374	0.246361	0.301744	0.252592	0.44722	0.144174	0.130326	0.0251136	0.285412	0.159306	0.244815	0.650413	-0.0872406
YCL021W-A	YCL021W-A	3	83808	-0.160235	0.160077	-0.140532	0.0262828	-0.225606	0.0604298	0.0850237	-0.0347215	-0.174789	-0.140669	-0.401917	-0.268979	0.0174621	-0.114435	-0.303728	-0.275691	-0.409873	-0.416397	-0.211553	-0.399804	0.347412	1.10176
YCL018W	LEU2	3	91871	0.142086	0.234535	0.247137	0.161384	-0.103642	-0.0643037	-0.0137926	-0.0754629	-0.0189344	0.207372	-0.0272884	-0.05359	-0.0266184	0.0122784	0.0938841	-0.0876511	-0.0378017	-0.104791	-0.0464529	0.0711904	-0.0268314	0.200343
YCL017C	NFS1	3	93523	-0.406279	-0.0259605	-0.13221	-0.132565	-0.247279	-0.156192	0.139482	-0.229676	0.126941	0.34427	0.0530011	0.00187454	0.0297553	-0.117966	-0.0518854	-0.180432	-0.025137	-0.397311	-0.514043	-0.581019	-0.164891	1.31742
YCL016C	DCC1	3	95192	0.33173	0.191056	0.0737095	0.118868	0.049193	0.0803315	0.000465568	0.0621428	-0.141426	0.0345605	-0.114969	-0.165184	-0.121471	-0.0781457	0.0299662	-0.175643	-0.178589	0.05601	0.0337489	0.149182	0.285	-0.159293
YCL014W	BUD3	3	98736	0.0511415	0.121818	-0.0959216	0.0414919	-0.039087	-0.0934578	0.0741567	-0.144336	-0.207023	0.185726	-0.080125	-0.0491621	0.0840917	0.0824025	0.109565	0.0897385	-0.0295651	-0.120928	-0.116762	-0.0164208	0.196261	0.346987
YCL011C	GBP2	3	102716	0.247689	0.155934	0.11062	0.0792469	-0.0684104	-0.0385879	-0.0273108	0.0409041	-0.0477588	0.0657457	-0.106776	-0.0981416	-0.0322821	-0.0736573	0.107933	-0.0129839	-0.0853572	-0.0395545	0.186571	0.081427	-0.0350727	-0.0754447
YCL010C	SGF29	3	103960	0.0595095	-0.0345728	-0.0965318	-0.053872	-0.233004	-0.281477	-0.18307	-1.19872	-1.22657	0.459951	0.253549	0.227315	0.40552	0.39082	0.429719	0.309957	0.129378	0.398356	0.570754	0.667295	0.754979	0.160526
YCL009C	ILV6	3	105083	0.107888	0.205794	-0.121067	-0.100771	-0.247303	-0.321042	-0.116872	-0.156325	-0.275785	0.0890262	-0.159865	-0.10768	0.00682174	-0.0819009	0.168235	0.040646	0.0296432	-0.0246372	0.27494	0.194355	0.196564	0.0280768
YCL008C	STP22	3	106274	0.834039	0.233333	0.284618	0.134765	-0.325286	-0.14804	-0.594686	-0.0550202	-0.510913	-0.507807	-0.673923	-0.596117	-0.43815	-0.373555	-0.194682	-0.16883	-0.499172	0.330008	0.817626	0.872626	0.250002	-0.517083
YCL007C	YCL007C	3	107170	-0.0209135	0.113447	-0.00124405	-0.0389302	-0.157398	-0.103526	0.0982998	-0.125662	0.133873	0.290282	0.114279	0.0895408	-0.0825288	-0.167889	0.125642	-0.0860042	0.0638879	-0.212437	-0.179933	-0.366984	-0.0388131	0.268301
YCL005W	LDB16	3	108406	0.0172906	0.198911	0.0329629	0.00220711	-0.0986403	-0.0364265	0.200503	-0.116151	0.0226081	0.261966	-0.000291403	-0.0369223	0.0775298	-0.191452	-0.0639737	-0.196634	-0.104684	-0.123515	-0.166272	-0.280149	0.0872271	0.0282697
YCL004W	PGS1	3	109887	0.00354456	0.111223	-0.0507298	-0.0601005	-0.0679783	-0.0854505	0.060782	0.0234443	-0.064583	0.0928805	-0.113708	-0.0613683	-0.0477106	-0.136515	0.118243	0.0179324	0.00948944	-0.131885	0.0248868	-0.0365088	-0.167705	0.139906
YCL002C	YCL002C	3	111241	-0.0498039	-0.269649	-0.176236	-0.0967114	-0.0761504	0.012996	-0.01205	0.024173	0.13737	0.282804	0.0460163	0.0562997	0.135185	0.105491	0.068774	-0.0468955	-0.167421	0.0704681	0.0489754	0.0167884	0.223118	-0.162582
YCL001W	RER1	3	112199	0.27921	-0.00168152	0.0646249	0.0747927	-0.059482	0.0363269	-0.0479605	-0.0693619	-0.157089	0.0888411	-0.0698154	-0.0935389	-0.0226115	-0.0796785	-0.0217927	-0.10065	-0.212441	-0.0148874	0.146734	0.150001	0.2765	-0.148719
YCL001W-A	YCL001W-A	3	113310	0.351322	0.230204	0.0987354	0.125139	0.0521966	0.119003	0.152013	-0.0445803	0.114123	-0.114489	-0.351639	-0.325651	-0.21018	-0.23249	-0.0708013	-0.196715	-0.268099	-0.191319	-0.0457601	0.0156102	-0.0318716	-0.311626
YCL001W-B	YCL001W-B	3	113897	-0.0158478	0.23274	-0.12593	-0.0579397	-0.315347	0.0963987	0.119864	-0.135545	-0.217864	-0.164077	-0.402258	-0.347429	-0.16165	-0.439776	-0.419919	-0.380745	-0.310799	-0.633627	-0.391167	-0.696801	0.0437791	0.796046
YCR001W	YCR001W	3	115842	-0.219613	0.037395	0.0231589	-0.0340339	-0.0894469	0.0660693	0.321011	-0.103228	0.215526	0.455257	0.136028	0.183099	0.139272	0.0146174	-0.117006	-0.168344	-0.107414	-0.296659	-0.639955	-0.667977	-0.188957	0.517429
YCR002C	CDC10	3	117864	0.0851617	0.0238312	-0.0685708	-0.069249	-0.0257212	0.0972947	0.210621	0.0188743	0.0357575	0.151717	-0.0265075	-0.0562012	-0.101026	-0.0909639	0.0987928	-0.137113	-0.122951	-0.0570618	-0.000661631	-0.0347264	-0.102181	-0.0957295
YCR003W	MRPL32	3	118895	0.0909453	-0.0781928	-0.0151079	-0.0372075	0.122793	0.138186	0.0639818	-0.243467	-0.10177	0.12261	0.0413517	-0.00357136	0.123729	0.0866905	0.0917606	-0.0686431	-0.119866	-0.0346509	-0.115313	0.0250432	0.351087	-0.177509
YCR004C	YCP4	3	119946	0.100518	0.141904	-0.0646069	-0.0697187	-0.0833399	-0.0721675	0.117432	-0.251175	0.0728505	0.248376	-0.0374705	-0.0269637	-0.0876672	-0.158882	0.0302195	-0.155146	-0.095868	-0.0246512	-0.192396	-0.0494052	0.134982	0.174031
YCR005C	CIT2	3	121637	0.302914	0.130298	0.148502	0.178194	0.0983691	0.0774351	0.0216337	-0.0243102	-0.028001	-0.17066	-0.29969	-0.315562	-0.104027	-0.123455	-0.108941	-0.182643	-0.304082	-0.121665	0.0248254	0.158015	0.20026	-0.382165
YCR006C	YCR006C	3	122766	0.247082	0.0561803	0.052595	0.0947589	0.0486524	0.0892199	0.101575	0.0175963	0.160603	0.0776885	-0.0795029	-0.0450055	0.0609238	0.0367509	-0.0560113	-0.209931	-0.251172	-0.0136081	-0.144648	0.0476948	0.1883	-0.260717
YCR007C	YCR007C	3	126370	0.247836	0.410455	0.0704929	0.128954	0.055725	0.106048	0.127321	0.134116	0.0138307	-0.457432	-0.748753	-0.726589	-0.539837	-0.583189	-0.70662	-0.765434	-0.826363	-0.718943	-0.644077	-0.723259	-0.279562	0.174423
YCR008W	SAT4	3	129375	-0.0803716	-0.158085	-0.495249	-0.27731	-0.431859	-0.364471	-0.261587	-0.0397887	-0.719302	-0.396891	-0.662587	-0.537731	-0.38746	-0.399113	0.0516693	0.0307703	-0.061245	-0.327089	0.304079	0.0734874	-0.182505	1.32589
YCR009C	RVS161	3	131143	0.179937	0.0300628	0.0127349	-0.0284506	-0.116526	-0.0241347	-0.0554608	0.034928	-0.0852888	0.0574164	-0.0498455	0.0683999	0.108111	0.00520261	0.127049	-0.0214344	-0.0633563	-0.0196265	0.152154	0.0532979	0.401603	-0.148391
YCR010C	ADY2	3	132698	-0.245065	0.0832008	-0.0737613	-0.064782	-0.121739	0.0164886	0.254876	-0.0993582	0.0609362	0.319091	0.0785925	0.0828179	0.0351504	-0.167846	-0.108832	-0.202241	-0.0173763	-0.295588	-0.427805	-0.666094	0.0523203	0.908049
YCR011C	ADP1	3	135298	0.317848	0.228226	0.098169	0.1133	-0.0583134	0.0272934	0.00125282	-7.16879e-05	-0.0774946	0.0336064	-0.0986217	-0.167543	-0.0287251	-0.113591	-0.0740917	-0.195995	-0.250084	0.00916381	0.0412395	0.114067	0.131536	-0.110614
YCR012W	PGK1	3	138371	-0.0777959	0.124737	-0.100017	-0.161812	-0.210876	0.0237186	0.132568	-0.157089	-0.0454419	0.134696	-0.120913	-0.153349	-0.19677	-0.323711	0.0106206	-0.191202	-0.115938	-0.277601	-0.274617	-0.400133	-0.279119	0.760851
YCR013C	YCR013C	3	138725	0.498466	0.299688	0.217477	0.147189	-0.0778016	-0.0372565	-0.050789	-0.042644	-0.158226	0.0101141	-0.260721	-0.181991	-0.0641571	-0.0879027	0.0184403	-0.121417	-0.213344	0.0199782	0.281481	0.298408	0.255713	-0.239445
YCR014C	POL4	3	140059	-0.594527	-0.330925	-0.1947	-0.0420747	-0.0101122	0.116726	0.302754	0.417484	0.0763572	0.489591	0.111157	0.122827	0.195942	-0.144415	-0.251843	-0.187082	-0.279268	-0.335911	-0.441162	-0.649871	0.00287961	0.709996
YCR015C	CTO1	3	141693	-0.0896862	0.266714	0.00954484	0.0151686	-0.245097	0.184625	0.0790261	0.0466558	-0.252857	0.0856976	-0.216144	-0.237004	-0.0105836	-0.268974	-0.370935	-0.251473	-0.276391	-0.584058	-0.405491	-0.624245	0.242731	0.966027
YCR016W	YCR016W	3	144070	-0.242989	-0.0896342	-0.194006	-0.143812	-0.160366	-0.0561901	0.114946	-0.0540753	0.0821622	0.260582	0.0628172	0.0640367	0.0123907	-0.0551752	0.0247645	-0.119232	-0.0707587	-0.204283	-0.339501	-0.326186	-0.164304	0.479327
YCR017C	CWH43	3	146203	0.329867	0.271449	0.0797906	0.0274514	-0.0595153	-0.0427015	-0.0315046	-0.0499808	-0.0747107	-0.01218	-0.153034	-0.183953	-0.0588894	-0.143526	-5.19911e-06	-0.123612	-0.237106	-0.00141159	0.116882	0.197794	0.165267	-0.176209
YCR018C	SRD1	3	148570	0.178305	0.0589079	-0.0320949	-0.0375562	0.00358051	0.00248792	-0.0264903	0.0973409	-0.202503	-0.144049	-0.173295	-0.274182	-0.211434	-0.0516083	0.0110777	-0.0733262	-0.178897	-0.0493681	0.03128	0.241982	0.0526882	-0.167026
YCR018C-A	YCR018C-A	3	151735	-0.673313	-0.351015	-0.389687	-0.416408	-0.220979	-0.0321878	0.370656	-1.27247	0.67847	0.218534	-0.0114081	-0.0113325	-0.225759	-0.222426	-0.236398	-0.454143	-0.293744	-0.315126	-0.673651	-0.704729	-0.69207	0.431758
YCR019W	MAK32	3	153382	-0.115665	0.00899417	-0.317862	-0.198771	-0.325098	-0.0473597	-0.0228544	-0.142227	-0.331419	-0.0339204	-0.292032	-0.331581	-0.0949399	-0.275679	-0.175187	-0.127949	-0.152388	-0.369587	-0.122328	-0.378822	0.4089	1.61553
YCR020C	PET18	3	154335	-0.059965	0.0632827	-0.035586	0.00968388	-0.00995415	-0.0107397	0.0915912	0.14094	0.00193491	0.265007	-0.00143693	0.00674605	0.0101883	-0.000176416	0.0816675	-0.0883051	-0.0899338	-0.150579	-0.155519	-0.0332385	-0.00830671	0.0124631
YCR020C-A	MAK31	3	154963	-0.0976017	0.042526	-0.0543894	-0.110755	-0.212604	-0.0893338	0.110076	0.0794038	0.0624179	0.342932	0.0236337	0.021098	0.000123672	-0.270573	0.193104	-0.111872	0.0527436	-0.323728	-0.0841437	-0.353557	-0.0915726	0.68564
YCR020W-B	HTL1	3	155438	-0.425498	-0.0171543	-0.330264	-0.241584	-0.379845	-0.166222	-0.132411	-0.412843	-0.106574	0.124939	-0.0331798	-0.11837	-0.108774	-0.102979	-0.108139	-0.0306549	-0.0394993	-0.413777	-0.321716	-0.543362	-0.00351134	1.20069
YCR021C	HSP30	3	156608	0.0506326	0.107836	-0.0180422	-0.0383234	-0.0882818	-0.0455684	0.136405	-0.491759	0.354808	-0.0204806	-0.261715	-0.261927	-0.264999	-0.388444	-0.501637	-0.668025	-0.552823	-0.508693	-0.739102	-0.763486	-0.202709	0.118082
YCR022C	YCR022C	3	157593	0.297269	0.242167	0.0764295	0.0785234	-0.135883	-0.0543304	0.0173224	-0.314969	0.005383	-0.410106	-0.633504	-0.642699	-0.459044	-0.510186	-0.482308	-0.494206	-0.583434	-0.35921	-0.224511	-0.22252	0.107701	-0.413068
YCR023C	YCR023C	3	159455	0.394339	0.364355	0.248141	0.109687	-0.375013	-0.0265324	-0.0402941	-0.228937	-0.42711	-0.217756	-0.447509	-0.438858	-0.123282	-0.353226	-0.341084	-0.171487	-0.36829	-0.146614	0.274411	0.0847986	0.420368	0.339021
YCR024C	SLM5	3	161483	0.566672	0.119811	0.160924	0.197315	-0.0517101	-0.0752355	-0.293214	-0.00564838	-0.264814	-0.230425	-0.412313	-0.361873	-0.10486	-0.110641	0.0262844	-0.0463683	-0.312217	0.0533759	0.521007	0.557722	0.518179	-0.51107
YCR024C-A	PMP1	3	163006	-0.0812665	-0.0894401	-0.0675742	-0.0517783	-0.126015	-0.00197813	0.13098	-0.178088	0.152028	0.328056	0.0642709	0.0652748	0.0299722	-0.0940886	0.0183109	-0.148643	-0.0240546	-0.176865	-0.181824	-0.271611	-0.268225	0.00763422
YCR025C	YCR025C	3	163651	0.584776	0.360755	0.216068	0.172699	-0.00960751	0.0233508	-0.122042	0.167707	-0.393001	-0.20943	-0.363256	-0.345059	-0.219926	-0.205002	-0.0401849	-0.153233	-0.296079	-0.116484	0.224377	0.252683	0.146869	-0.305092
YCR026C	NPP1	3	165225	0.0229019	0.103641	-0.165902	-0.187491	-0.158942	-0.246989	-0.081127	-0.0339069	-0.142213	0.158003	0.0634129	-0.00668388	-0.0566626	-0.0509221	0.287418	0.162263	0.168641	-0.0627897	0.128221	-0.0421594	0.0179987	0.226948
YCR027C	RHB1	3	167684	0.341568	0.420687	0.304597	0.233547	0.0166701	0.109356	0.107024	-0.00773978	0.157002	-0.049042	-0.223377	-0.246579	-0.206223	-0.284751	-0.331411	-0.503821	-0.487028	-0.284146	-0.448946	-0.320778	-0.196372	-0.153845
YCR028C	FEN2	3	171655	0.422579	0.126781	0.134759	0.203081	0.0131826	0.0295431	-0.0762004	-0.0176061	-0.15065	-0.0754775	-0.191743	-0.181624	0.0129812	-0.0111388	-0.0396113	-0.0718624	-0.253648	0.0477425	0.195927	0.251022	0.392484	-0.374997
YCR028C-A	RIM1	3	173195	-0.0517102	0.132602	0.115429	0.156718	0.0427228	0.216819	0.388111	0.0247399	0.0222271	0.230156	-0.0941495	-0.050532	0.0875333	0.0166899	-0.240502	-0.285964	-0.343173	-0.252177	-0.483671	-0.434844	-0.253379	-0.187838
YCR030C	SYP1	3	175132	0.412763	0.293233	0.198953	0.140193	-0.0135195	0.00276662	-0.0535268	0.00381919	0.0315086	-0.16243	-0.371527	-0.310741	-0.174905	-0.292182	-0.0773164	-0.177516	-0.36533	-0.120459	0.109824	0.118806	0.0202748	-0.331487
YCR031C	RPS14A	3	177860	-0.0516786	-0.0166027	-0.0217583	-0.00433137	-0.0735895	0.0271757	0.240132	-0.193505	0.176445	0.442687	0.178558	0.134603	0.0564405	-0.0271625	-0.187279	-0.330357	-0.197525	-0.0732758	-0.427062	-0.250854	-0.175283	-0.140294
YCR032W	BPH1	3	182771	-0.0436054	0.0588636	-0.0380304	-0.0763729	-0.29269	-0.112473	0.0382766	-0.193348	-0.0795829	0.175005	-0.0625729	-0.0969961	0.0225049	-0.244605	0.0227408	-0.071219	-0.00870199	-0.232113	0.0933242	-0.241815	-0.110246	0.50127
YCR033W	SNT1	3	188329	0.503983	0.511896	0.410343	0.292983	0.115333	0.193687	0.213071	0.24572	-0.251069	0.103234	-0.124508	-0.128103	-0.0708727	-0.171038	-0.18119	-0.314956	-0.331237	-0.101058	-0.0980739	-0.0216521	-0.0748636	-0.064673
YCR034W	ELO2	3	191113	0.0298498	-0.0600333	0.0214243	0.0686555	-0.0351512	0.0374084	0.0871565	-0.0892918	0.0347566	0.141864	0.0381941	-0.03811	-0.0185728	-0.0942953	0.134509	-0.021336	-0.0498527	-0.101213	0.094081	0.0299781	-0.249204	-0.0341385
YCR035C	RRP43	3	192426	0.322349	0.303158	0.106359	0.0567297	-0.0543036	-0.0963102	-0.0877323	-0.106715	-0.0984626	-0.172898	-0.391703	-0.415631	-0.205078	-0.295329	-0.215955	-0.29351	-0.387933	-0.301869	-0.0857908	-0.0179355	-0.086131	-0.0728858
YCR036W	RBK1	3	193797	-0.173491	0.0861566	0.00388343	-0.00550287	-0.318966	-0.0677054	0.147274	-0.130209	-0.0805345	0.230423	-0.0818532	-0.109384	-0.00885434	-0.285041	0.0123983	-0.150333	0.074862	-0.378724	-0.24871	-0.563623	-0.159123	0.68664
YCR037C	PHO87	3	195799	0.307512	0.259378	0.201851	0.124507	-0.0122219	0.0182698	0.0750402	-0.0845205	0.130512	0.0131161	-0.190091	-0.170288	-0.0977626	-0.169811	-0.132414	-0.283167	-0.300298	-0.201412	-0.0889165	-0.146602	-0.184555	-0.16404
YCR038C	BUD5	3	198585	-0.180095	0.00681338	-0.109955	-0.0474856	-0.181114	-0.036843	0.170089	-0.291568	-0.0276464	0.280385	0.0156808	-0.0192088	0.0485722	-0.0839652	-0.265344	-0.223353	-0.233504	-0.366733	-0.43111	-0.524825	-0.116711	1.03028
YCR038W-A	YCR038W-A	3	199355	0.48641	0.421348	0.3339	0.216303	-0.0748668	-0.0123227	-0.0608058	-0.137662	-0.00392621	0.085002	-0.118558	-0.0625141	0.031447	-0.063461	-0.116069	-0.204474	-0.237861	-0.034312	0.0494656	0.0744464	0.227097	-0.0337585
YCR039C	MATALPHA2	3	199862	0.0449239	-0.159029	-0.070941	-0.0873321	-0.26798	-0.208551	-0.233336	0.0538844	-0.0364713	0.141442	-0.0351781	-0.0644348	0.0456846	-0.0472447	0.199088	0.0174648	-0.0360425	-0.146991	0.221925	0.128853	0.233618	-0.0094912
YCR040W	MATALPHA1	3	200705	-0.0712436	0.101342	-0.276881	-0.226924	-0.45295	-0.216228	-0.187876	-0.0760297	-0.365368	-0.11815	-0.406738	-0.355029	-0.0125348	-0.304152	-0.424003	-0.374076	-0.332502	-0.532968	-0.154004	-0.418005	0.441617	1.4269
YCR041W	YCR041W	3	201077	0.366498	0.240462	0.151205	0.121179	0.0348179	0.0724229	-0.0315807	-0.0896932	-0.0119667	-0.169961	-0.286724	-0.305268	-0.159191	-0.239292	-0.299512	-0.350271	-0.43223	-0.203028	-0.106637	-0.139291	0.148541	-0.226488
YCR042C	TAF2	3	203285	0.17137	-0.0424152	-0.102759	0.0870538	-0.0781881	-0.155479	-0.205545	-0.213052	-0.287376	-0.0378294	-0.246897	-0.209754	0.0192892	-0.0412894	-0.0289222	-0.141517	-0.244841	0.0833182	0.319629	0.385244	0.303716	-0.360146
YCR043C	YCR043C	3	206452	-0.193818	-0.0765926	-0.0800653	-0.145811	-0.132592	-0.046883	0.0881543	-0.203455	0.138704	0.339822	0.154327	0.101917	0.165535	0.109644	-0.154308	-0.28508	-0.297302	-0.0626299	-0.534118	-0.135389	-0.0270952	0.0216432
YCR044C	PER1	3	207413	-0.810155	-0.273259	-0.253671	-0.244219	-0.378508	-0.110829	0.28733	-0.253704	0.245283	0.504001	0.247556	0.159843	-0.0424422	-0.244964	-0.171636	-0.272248	0.0180899	-0.575558	-0.873829	-1.10545	-0.763154	1.53091
YCR045C	RRT12	3	208872	-0.251472	-0.0354017	-0.179418	-0.157924	-0.193343	-0.201333	0.0473393	-0.140049	0.218546	0.100227	-0.239666	-0.260457	-0.0939756	-0.203887	-0.380331	-0.46976	-0.552412	-0.38459	-0.571359	-0.523558	-0.229511	0.609702
YCR046C	IMG1	3	210168	0.289286	0.207178	-0.0128315	-0.0816594	-0.289017	-0.236714	-0.102614	-0.21392	-0.185083	-0.0929825	-0.305426	-0.344697	-0.289418	-0.351626	-0.0127429	-0.18742	-0.115186	-0.210993	0.147855	0.0935961	-0.186299	0.370394
YCR047C	BUD23	3	211131	0.0587013	0.290315	0.0678945	-0.113155	-0.193202	-0.169883	0.00398127	-0.267653	-0.155102	0.0359002	-0.151781	-0.155676	-0.151058	-0.202415	0.0444201	-0.1157	-0.0672109	-0.241331	-0.0820181	-0.253753	-0.0552419	0.127706
YCR049C	YCR049C	3	212094	0.582653	0.186647	0.291654	0.234352	-0.0758655	-0.00614377	-0.105349	-0.195882	-0.149514	0.00727651	-0.324817	-0.246024	-0.0590578	-0.131218	-0.0786468	-0.172172	-0.374692	0.0468001	0.381181	0.339869	0.284429	-0.251062
YCR048W	ARE1	3	212845	-0.48363	-0.323851	-0.320531	-0.348056	-0.339208	-0.26554	0.135837	-0.125906	0.20014	0.507987	0.221285	0.18519	0.105866	-0.00591487	0.278327	-0.0232836	0.129248	-0.136718	-0.126168	-0.401379	0.0190251	0.863903
YCR050C	YCR050C	3	213618	-0.173875	-0.058756	-0.210616	-0.274336	-0.222359	-0.274346	0.0341073	-0.255387	-0.0372504	0.167964	-0.0197146	-0.049959	-0.0424379	-0.120876	0.175827	0.0370921	0.0209274	-0.113956	-0.0663162	-0.241006	0.0179946	0.590274
YCR051W	YCR051W	3	214405	0.525282	0.491957	0.326032	0.245261	-0.0682945	-0.0434715	0.0318515	-0.101986	0.0394873	-0.294651	-0.563619	-0.549695	-0.53241	-0.575903	-0.369021	-0.51838	-0.449479	-0.404046	-0.194869	-0.0773791	-0.288928	-0.234953
YCR052W	RSC6	3	215719	-0.154909	-0.229221	-0.236252	-0.336148	-0.428926	-0.186811	-0.225747	-0.314623	-1.0129	0.438404	0.268113	0.26094	0.351227	0.273803	0.257739	0.159671	0.0996623	0.382182	0.401905	0.286971	0.680688	0.312142
YCR053W	THR4	3	217469	-0.258773	0.0586165	0.0229507	0.0148421	-0.263075	-0.000252324	0.137797	-0.0941433	0.101233	0.288406	0.0408847	0.0468867	-0.0036102	-0.110773	-0.198387	-0.260079	-0.159551	-0.316185	-0.48191	-0.527473	-0.0376947	0.261583
YCR054C	CTR86	3	219221	-0.59743	-0.244356	-0.162191	-0.148185	0.0614388	0.131172	0.183557	0.0525249	-0.0701407	0.299321	0.0756491	0.0564404	0.0452902	0.0220069	0.155433	0.00895823	-0.036654	-0.263893	-0.300299	-0.550904	-0.177419	0.0161526
YCR057C	PWP2	3	221842	0.0743603	-0.0480102	0.00102923	-0.0292586	-0.0374111	0.0130118	0.0496776	-0.023551	-0.187561	0.118259	-0.0107049	-0.0956466	0.0117739	-0.043136	-0.0194883	-0.178462	-0.2688	0.00107363	-0.0612081	0.104308	0.161375	-0.026479
YCR059C	YIH1	3	223842	0.609503	0.277711	0.246746	0.0398036	-0.136545	-0.0741367	-0.278795	-0.0144695	-0.380942	-0.17413	-0.356746	-0.385514	-0.128722	-0.173895	0.065394	-0.0958326	-0.301635	0.163914	0.554726	0.5678	0.400179	-0.368312
YCR060W	TAH1	3	224566	0.141831	0.0927092	0.0187236	-0.053921	-0.162299	-0.0911513	-0.00680418	0.0143819	0.0258617	0.120595	-0.13826	-0.127005	-0.131952	-0.165093	0.0717875	-0.123098	-0.0923761	-0.192228	-0.116654	-0.14815	-0.0733401	-0.0193389
YCR061W	YCR061W	3	226510	0.254673	0.00278976	0.130129	0.132464	-0.0399257	0.00374537	0.002835	-0.0548949	-0.0463171	0.187884	-0.0958553	-0.107302	0.0242698	-0.0704313	0.023507	-0.150965	-0.205631	0.0679703	0.13309	0.0838153	0.143301	-0.2216
YCR064C	YCR064C	3	228300	0.19676	0.268097	0.0512314	-0.0749333	-0.347916	-0.258922	-0.0134429	-0.2348	-0.196264	0.108861	-0.181971	-0.176697	-0.108612	-0.26228	-0.241962	-0.270818	-0.204226	-0.237556	-0.0704305	-0.222204	0.380199	0.834981
YCR063W	BUD31	3	228554	-0.125634	-0.162405	-0.151403	-0.0989059	-0.0410051	-0.000911147	0.120732	0.0304738	-0.0104024	0.224926	0.00059199	-0.0340371	-0.00456551	-0.0740564	0.0953694	-0.0911553	-0.0448099	-0.120169	-0.212801	-0.285357	0.0932901	0.0177626
YCR065W	HCM1	3	230157	0.387169	0.0789471	0.0774741	0.0908906	-0.129652	-0.0282935	-0.243667	-0.00693167	-0.231712	-0.17588	-0.347373	-0.348204	-0.158805	-0.0992519	-0.0129319	-0.103893	-0.29462	0.0109936	0.353484	0.325729	0.228229	-0.458527
YCR066W	RAD18	3	232231	0.424837	0.343437	0.0559897	0.22983	-0.0216724	-0.181474	-0.11945	-0.0882616	-0.439287	-0.329922	-0.78946	-0.480155	-0.194541	-0.360042	-0.285333	-0.412569	-0.478826	-0.24172	0.06814	0.303011	0.0531958	-0.467519
YCR067C	SED4	3	234723	-0.133103	0.0364539	-0.074919	-0.0560516	-0.16734	-0.0893823	0.244392	-0.142549	0.0327481	0.178388	-0.109631	-0.176256	-0.182171	-0.319981	-0.562261	-0.529358	-0.522568	-0.42598	-0.580405	-0.641044	0.0558483	1.04712
YCR068W	ATG15	3	237995	0.224897	-0.0221448	0.063304	0.0991634	0.0189042	0.0262271	-0.0438401	0.07342	-0.0295096	-0.0397198	-0.191207	-0.215534	-0.112705	-0.176424	-0.0332697	-0.174387	-0.281867	-0.188623	0.021373	-0.00988389	0.00514895	-0.356291
YCR069W	CPR4	3	239533	0.111727	-0.0651575	0.0699158	0.0862174	-0.0574992	0.0208484	0.0255343	-0.0887964	-0.00328426	0.116833	-0.169557	-0.126309	-0.0112282	-0.127549	-0.0244537	-0.169551	-0.222277	-0.202509	-0.0803162	-0.07574	0.152436	0.181591
YCR071C	IMG2	3	240323	0.0255197	-0.121385	-0.0404854	-0.0266589	-0.0136745	0.0978153	-0.0150511	-0.073709	-0.255132	0.206201	0.00568968	-0.00645976	0.057727	0.0165487	0.155134	-0.0600138	-0.0588551	-0.0279636	0.0679696	0.0101582	0.262247	-0.121113
YCR072C	RSA4	3	241578	-0.610654	-0.497452	-0.327831	-0.21481	0.0435224	-0.0422652	0.10542	0.313992	-0.0238611	0.176448	-0.00406436	-0.0378598	0.0175365	-0.0827042	0.177086	-0.0108572	-0.0478368	-0.351207	-0.211299	-0.524422	-0.199104	0.0954196
YCR073C	SSK22	3	244585	0.365747	0.327371	0.152051	0.0723597	-0.223118	-0.169142	-0.116911	-0.279802	-0.172339	-0.0355345	-0.260864	-0.195216	-0.150433	-0.249566	-0.0292721	-0.0972888	-0.168215	-0.0700775	0.169314	0.149523	0.104759	-0.01904
YCR073W-A	SOL2	3	247436	0.366233	0.0760429	0.171212	0.115405	-0.0497175	-0.0386276	-0.0661032	-0.0795709	-0.102474	0.0898555	-0.149465	-0.145851	-0.00107695	-0.107373	0.0855758	-0.145236	-0.167282	0.0150745	0.247663	0.202338	0.203921	-0.256688
YCR075C	ERS1	3	248424	0.0292082	0.15437	-0.0218084	-0.106716	-0.150266	-0.105098	0.089609	-0.175832	0.0585935	0.262098	0.0164221	-0.00976913	-0.0201673	-0.158406	0.113912	-0.0568224	0.0308535	-0.151736	-0.0985816	-0.152759	-0.26201	-0.0115351
YCR076C	FUB1	3	249669	0.0798972	0.229708	-0.0416248	-0.179173	-0.16726	-0.0670582	0.0256264	-0.25559	-0.0932141	0.22291	-0.0101395	-0.0620645	-0.0987827	-0.128046	0.169734	-0.151988	0.0362269	-0.0762172	0.0376569	-0.12046	-0.00391712	0.273495
YCR077C	PAT1	3	251433	0.167466	0.203386	0.0947334	-0.0367077	-0.106344	-0.0488133	-0.00714533	-0.104933	-0.128172	-0.0355413	-0.0620661	-0.0987886	-0.121084	-0.13002	-0.0454958	-0.159773	-0.19616	-0.126332	-0.0453928	-0.018756	0.162061	-0.0599414
YCR079W	PTC6	3	253509	0.250536	0.0870019	0.0171039	0.0177685	-0.0778988	-0.107099	-0.170594	-0.0371849	-0.255554	-0.0375888	-0.163724	-0.232857	-0.132709	-0.140584	0.098757	-0.00602479	-0.0938734	0.0299081	0.302213	0.297431	0.0353067	-0.262054
YCR081W	SRB8	3	256512	-0.0970709	-0.0603367	-0.16658	-0.299243	-0.234624	-0.107406	0.00511085	-0.214937	-0.0771158	0.324167	0.0310598	0.0173034	0.0195336	-0.00863298	0.222827	-0.0633875	0.0031338	-0.0486679	-0.0132268	-0.107169	-0.0866259	0.305088
YCR082W	AHC2	3	259076	-0.0602909	-0.00653736	0.00799373	-0.0165857	0.0492648	0.197676	0.341331	-0.125541	0.136917	0.457612	0.133457	0.107735	0.125142	-0.00777128	-0.268985	-0.440097	-0.455864	-0.0568974	-0.620651	-0.248273	-0.0146613	-0.268699
YCR083W	TRX3	3	259769	-0.322195	-0.00778553	-0.0660048	-0.0870139	-0.203614	-0.155987	0.0466845	-0.33034	-0.185986	0.270065	0.0269972	-0.0459024	0.0568546	0.0429114	-0.1645	-0.162079	-0.181079	-0.334835	-0.271496	-0.309932	-0.106654	0.845815
YCR084C	TUP1	3	261381	0.172872	0.219746	0.172382	0.107769	-0.213356	0.00829602	-0.0580021	-0.275245	-0.117241	0.101621	-0.163562	-0.0904978	0.0874201	-0.0731973	-0.180384	-0.341462	-0.329665	-0.214495	-0.0442832	-0.206148	0.296439	0.600263
YCR085W	YCR085W	3	263092	-0.454855	-0.194002	-0.213387	-0.242764	-0.335508	-0.208361	-0.00978922	-0.255423	-0.331772	0.201845	-0.070689	-0.122812	-0.0899561	-0.0751497	0.223164	0.107646	0.150556	-0.307216	-0.0429127	-0.395838	0.017268	0.929753
YCR086W	CSM1	3	263678	0.338586	0.168512	0.057184	-0.111632	-0.233791	-0.15823	-0.130074	-0.203819	-0.11339	-0.00282727	-0.268202	-0.203013	-0.0320844	-0.148891	0.0602564	-0.097003	-0.0842188	0.0121707	0.243333	0.273759	0.0116167	-0.123662
YCR087W	YCR087W	3	264233	-0.0749581	0.260231	-0.114328	-0.130076	-0.423889	-0.0868438	-0.0804446	-0.176589	-0.40518	-0.140895	-0.44044	-0.471894	-0.0685533	-0.440602	-0.418023	-0.393389	-0.336475	-0.404924	-0.220392	-0.478522	0.0718257	1.40671
YCR087C-A	YCR087C-A	3	264236	0.0578874	0.159792	0.105963	-0.106491	-0.369814	-0.211705	0.0181806	-0.366885	0.0364505	0.277314	-0.00460685	-0.030187	-0.140836	-0.218814	0.0223038	-0.106942	0.00341185	-0.254052	-0.164309	-0.333095	0.0598902	0.447907
YCR088W	ABP1	3	265957	0.371727	0.201962	-0.0290469	-0.429137	-0.135649	-0.170763	-0.226539	-0.0535126	-0.245134	-0.13322	-0.285477	-0.379266	-0.211713	-0.0980665	-0.0103009	-0.0594486	-0.182666	0.0857517	0.355879	0.39172	0.156251	-0.208229
YCR089W	FIG2	3	269848	-0.121948	0.161024	0.0777003	0.0751374	-0.165678	-0.045434	0.119658	-0.237535	0.00905212	0.250369	-0.0597989	-0.0802428	0.0109361	-0.130943	-0.323851	-0.318589	-0.252155	-0.399861	-0.544434	-0.506724	-0.107055	0.97287
YCR090C	YCR090C	3	272589	0.33293	0.0999368	0.0904244	0.0376455	-0.167131	-0.175246	-0.249622	-0.00999278	-0.11204	0.077594	-0.133258	-0.179652	-0.0413305	-0.02591	-0.0446722	-0.160209	-0.257958	0.0686813	0.345984	0.356092	0.349654	-0.258869
YCR091W	KIN82	3	275485	-0.484278	0.252986	-0.0528442	-0.0359268	-0.220606	-0.128338	0.0757613	0.156195	0.0425717	-0.531516	-1.19608	-1.02083	-0.749864	-0.814136	-0.6874	-0.714253	-0.698739	-1.03481	-0.565789	-0.916294	-0.569937	-0.25779
YCR092C	MSH3	3	278292	-0.0141024	0.0720299	0.0564648	-0.0323733	-0.323656	-0.149282	-0.000897517	-0.191411	-0.085487	0.0929573	-0.13414	-0.224558	-0.15715	-0.299676	-0.0707945	-0.186231	-0.11674	-0.34277	-0.128139	-0.285549	-0.149119	0.726907
YCR093W	CDC39	3	283280	-0.112594	-0.0163682	-0.046083	-0.165132	-0.171012	-0.0151417	0.00989507	-0.0967516	-0.207079	0.0378672	-0.0577636	-0.135367	-0.110626	0.0251396	-0.018075	-0.148577	-0.121542	-0.280327	-0.136174	-0.219176	-0.416687	0.418872
YCR094W	CDC50	3	287349	-0.165243	0.00341835	-0.12886	-0.232548	-0.207622	-0.102757	0.0795391	-0.262813	-0.136958	0.0801334	-0.102109	-0.146382	-0.12343	-0.194892	-0.0146442	-0.201056	-0.0731846	-0.368407	-0.245126	-0.395686	-0.179048	0.505684
YCR095C	OCA4	3	288714	0.0384917	-0.107179	0.0348284	0.140581	0.0893008	0.128097	0.108987	0.0567301	0.165317	0.0918462	-0.191679	-0.13089	0.0131004	-0.106536	-0.16426	-0.224279	-0.317518	-0.344488	-0.242938	-0.17145	0.188538	-0.421003
YCR096C	HMRA2	3	293358	0.058666	-0.157067	-0.00362965	-0.0547346	-0.242669	-0.172424	-0.193904	0.0966904	-0.00100116	0.110559	-0.0742264	-0.129042	0.00666402	-0.0650325	0.125359	0.0902419	-0.0619579	-0.105128	0.219222	0.15393	-0.0346676	0.0576744
YCR097W	HMRA1	3	294078	-0.312555	-0.314333	-0.546177	-0.417724	-0.336681	-0.464515	-0.311723	0.127206	-0.278478	0.0105997	-0.0741455	-0.140253	-0.0159073	-0.0448878	0.0415537	-0.18436	-0.0921366	-0.151416	-0.00931532	0.118588	0.13779	-0.0715401
YCR097W-A	YCR097W-A	3	294572	0.135492	0.189239	0.0914278	0.0869467	-0.0660965	0.172576	0.127263	0.122078	0.291965	-0.480954	-0.710228	-0.652232	-0.430156	-0.62175	-0.709646	-0.722515	-0.70682	-0.716431	-0.518104	-0.77375	0.0493472	0.116244
YCR098C	GIT1	3	297827	-0.442803	-0.3158	-0.563147	-0.550884	-0.471414	-0.389798	-0.108206	0.281795	0.401514	0.12782	-0.101548	-0.142373	-0.162173	-0.210586	-0.0669151	-0.206946	-0.167684	-0.293899	-0.27049	-0.35164	0.0864648	0.408555
YCR099C	YCR099C	3	301065	-0.695474	-0.406417	-0.430949	-0.354687	-0.250818	-0.280913	-0.0107885	0.396663	0.484983	0.266766	-0.202924	-0.182915	-0.156921	-0.066352	-0.44887	-0.464422	-0.451958	-0.479988	-0.775095	-0.68691	-0.496342	0.0979745
YCR100C	YCR100C	3	301746	0.0857065	-0.120444	-0.106141	-0.187318	-0.260495	-0.189241	-0.293073	-0.00777433	0.026689	0.278269	0.0961815	0.129457	0.276024	0.160112	0.225248	0.0843902	0.0609757	0.25999	0.48638	0.521589	0.486162	-0.0719409
YCR101C	YCR101C	3	302756	0.443831	0.329027	0.380467	0.45674	0.387711	0.355731	0.379317	-0.267991	-0.198881	0.0430648	-0.137646	-0.142532	-0.0501584	-0.0997888	-0.0268871	-0.167041	-0.161822	-0.178453	0.0428518	0.139995	0.0703981	-0.110175
YCR102C	YCR102C	3	304914	0.132858	0.280217	0.0185532	0.0213541	0.0967662	0.185945	0.342204	0.421623	0.768286	-3.66031	-3.63171	-3.81497	-3.86325	-3.72859	-3.78194	-3.93971	-3.55555	-2.74174	-2.95826	-2.95264	-2.78069	-3.37618
YCR102W-A	YCR102W-A	3	306833	-0.451229	-0.222455	-0.268987	-0.328571	-0.465563	-0.225614	0.151123	0.0510044	0.448665	-0.0155123	-0.0633289	-0.0934007	-0.160155	-0.281113	-0.460657	-0.416972	-0.255355	-0.367331	-0.795826	-0.857757	-0.375642	-0.140016
YCR104W	PAU3	3	307988	-0.270205	-0.302562	-0.381125	-0.403144	-0.238527	-0.252287	-0.130551	-0.0524005	-0.240674	0.10133	0.118714	0.111059	0.000623987	-0.0480667	0.272903	-0.00807999	0.327202	-0.139074	0.0755009	-0.166869	-0.153862	0.554
YCR105W	ADH7	3	309612	0.00137072	0.129122	-0.0757664	0.201084	0.201706	0.143136	0.27976	-0.202928	0.283185	0.0294602	-0.0470575	-0.0698604	-0.0318202	-0.0950069	-0.288333	-0.332888	-0.317404	-0.0982979	-0.265942	-0.059553	-0.0252409	-0.213436
YCR106W	RDS1	3	312207	-0.0615297	0.0349426	-0.444672	0.0327544	0.10846	-0.0228697	0.111765	-0.154927	0.0645147	-0.270958	-0.438574	-0.263741	-0.186727	-0.328547	0.0746654	0.0341422	0.0404761	-0.34393	0.0607004	-0.183899	0.0633544	-0.290232
YCR107W	AAD3	3	314435	-0.191253	0.0784301	-0.294202	0.0517134	0.0835565	0.0029864	0.0396868	-0.327918	0.0206095	0.0708068	-0.0357491	0.0271036	0.163375	0.0910803	0.190083	0.129496	0.0316162	0.177198	0.385391	0.37205	0.304564	-0.128049
YDL248W	COS7	4	2377	-1.98887	-1.98107	-2.50754	-2.59981	-2.33236	-2.15727	-2.11536	-2.22397	0.874807	0.647688	0.644971	0.574349	0.547427	0.352019	0.757276	0.640376	0.864205	0.532619	0.488656	0.40412	0.356086	1.3885
YDL247W-A	YDL247W-A	4	3799	-1.24336	-1.23234	-1.90682	-2.26857	-1.81476	-1.61873	-1.85246	-1.39171	0.139839	0.377467	0.476399	0.429945	0.402439	0.357785	0.553759	0.484605	0.553527	0.550525	0.689024	0.635841	0.808577	0.564103
YDL247W	MPH2	4	6899	-2.41234	-2.20344	-3.80502	-3.88096	-3.13269	-2.6623	-3.3683	-2.82179	0.753225	1.07246	0.979729	0.777257	0.541074	0.245395	0.973757	0.370267	0.908602	0.256166	0.234273	-0.31012	0.253456	1.38544
YDL246C	SOR2	4	9219	-2.24039	-2.63072	-3.7983	-3.77873	-3.26007	-2.86292	-3.54534	-1.29768	0.575023	0.5652	0.713019	0.671063	0.517263	0.448065	0.656656	0.597025	0.825081	0.482761	0.504276	0.38426	0.427473	0.653853
YDL245C	HXT15	4	12508	-0.218741	-0.110139	-0.268686	-0.300476	-0.0690717	-0.288795	-0.0414309	-0.261815	0.962614	-0.0684844	-0.0356303	-0.100674	-0.125212	-0.0973909	-0.206024	-0.239001	-0.25387	-0.13454	-0.302508	-0.12638	-0.0299396	0.53899
YDL244W	THI13	4	16715	-0.802311	-0.61509	-0.991914	-1.20075	-0.919814	-0.801635	-0.608786	-0.427648	0.796092	-0.122099	-0.143689	-0.158848	-0.22598	-0.422393	-0.00942289	-0.129205	0.221964	-0.236303	-0.19205	-0.333308	-0.160781	0.823195
YDL243C	AAD4	4	18071	-0.17962	-0.104585	-0.236122	-0.236257	-0.0829376	-0.243467	-0.0621107	0.0708435	-0.105196	0.00894353	-0.0389688	-0.0719341	-0.0635827	-0.0252843	0.105764	0.102363	0.00951847	0.0237943	0.175323	0.181198	0.113245	-0.183093
YDL242W	YDL242W	4	19135	-0.385635	-0.0504459	-0.206255	-0.241321	-0.108208	-0.0346292	0.215906	-0.137126	-0.107876	0.357142	0.391914	0.362272	0.150158	0.149539	-0.0529022	-0.0558796	0.133277	0.0731757	-0.300844	-0.357137	0.116066	0.850132
YDL241W	YDL241W	4	20820	0.705471	0.448176	0.369944	0.390788	0.366088	0.238767	0.273957	-0.572907	0.670437	-0.816243	-0.802102	-0.849318	-0.781339	-0.688451	-0.742535	-0.721366	-0.781675	-0.311995	-0.228676	-0.207961	-0.364694	-0.680967
YDL240C-A	YDL240C-A	4	22539	0.288623	0.0676333	0.0450516	0.0284682	-0.060595	-0.199317	-0.185474	-0.0263005	0.100938	-0.295985	-0.306639	-0.267673	-0.139853	-0.0585653	-0.178434	-0.0382761	-0.212668	0.0226597	0.236741	0.262827	0.0512744	-0.495281
YDL240W	LRG1	4	24349	-0.374503	-0.325619	-0.239083	-0.147158	0.125236	0.0230433	0.100661	0.0402386	0.0996579	0.116791	0.190614	0.0318831	-0.101386	0.104822	0.20085	0.156128	0.146696	0.0323118	-0.173538	-0.117649	-0.0680003	-0.121501
YDL239C	ADY3	4	27589	-0.616505	-0.33715	-0.304172	-0.303859	-0.0312894	-0.0234968	0.20297	0.219426	0.293315	0.279463	0.283098	0.206046	0.0389753	-0.01759	0.0672362	-0.00847235	0.134499	-0.147187	-0.575528	-0.523665	-0.264807	-0.0345656
YDL238C	GUD1	4	29719	-0.0589681	0.0883389	-0.032319	0.00630534	0.104309	-0.0601117	0.0725094	0.136209	0.119131	-0.184104	-0.142181	-0.151994	-0.238862	-0.276386	-0.110748	-0.135442	0.045051	-0.294154	-0.198612	-0.413104	-0.105809	-0.112909
YDL237W	AIM6	4	31243	-0.287573	-0.12408	0.0138479	-0.120224	-0.0458739	-0.00210825	0.171696	-0.0221198	0.325209	0.218612	0.217233	0.160615	0.0137632	-0.0702144	0.0148607	-0.0149518	0.154005	-0.0425937	-0.222619	-0.365795	-0.460272	0.172795
YDL236W	PHO13	4	32765	0.454627	0.243753	0.292092	0.256478	0.124026	0.0881807	0.0881319	0.0908601	0.156679	-0.181917	-0.183139	-0.211086	-0.178532	-0.107875	-0.290557	-0.309932	-0.326759	0.0405348	-0.0219751	0.0357802	-0.0678061	-0.567483
YDL235C	YPD1	4	33666	-0.262157	-0.221145	-0.199435	-0.142405	0.0598869	-0.0424721	0.0760977	0.321836	0.149231	0.158091	0.18411	0.0830118	0.0672827	-0.00107577	0.0718796	0.0948656	0.0640352	-0.0588367	-0.212084	-0.223278	-0.0334003	-0.0784003
YDL234C	GYP7	4	35357	-0.52558	-0.144974	-0.139446	0.0274447	-0.126826	-0.0183118	0.106188	0.284697	-0.128555	0.190789	-0.14635	0.0692938	0.157763	0.143546	-0.236583	-0.171678	-0.180418	-0.318612	-0.356366	-0.367606	0.129298	0.878748
YDL233W	MFG1	4	37485	-0.350054	0.0582083	-0.0372858	-0.0108373	-0.199546	-0.0373407	0.150945	-0.0758887	-0.176835	-0.0206646	-0.0101886	-0.0645885	0.0236027	-0.0425146	-0.504213	-0.347237	-0.183407	-0.42455	-0.522308	-0.713192	-0.0251235	1.51909
YDL232W	OST4	4	38542	-0.124459	0.0833021	0.00279942	-0.0668594	-0.0622954	-0.00565233	0.0626066	-0.0968176	0.0733692	0.184211	0.0937958	0.0914742	0.102274	0.00936098	0.041528	0.0497389	0.104657	0.0280187	-0.0646823	-0.18321	-0.144098	0.317838
YDL231C	BRE4	4	40555	0.363984	0.371298	0.567216	0.498838	0.481843	0.53933	0.563866	0.671078	0.642308	-1.91722	-1.95649	-2.00451	-1.86846	-2.0474	-2.16986	-1.97479	-1.87319	-1.90234	-1.62488	-2.0013	-1.44549	-0.942231
YDL230W	PTP1	4	43203	-0.464342	-0.175632	-0.318012	-0.408721	-0.412769	-0.271059	-0.224383	-0.326831	-0.21202	0.381928	0.419323	0.351093	0.277328	0.151718	0.307964	0.349397	0.510724	0.187221	0.208175	0.0714872	-0.0166925	0.996211
YDL229W	SSB1	4	44985	0.223308	0.179532	0.0747553	-0.00150199	-0.142023	-0.155849	-0.200307	-0.0652371	-0.0680877	-0.121624	-0.0862573	-0.186744	-0.1385	-0.108149	0.0854847	0.100511	0.0369664	0.0752648	0.253425	0.27016	-0.0693671	-0.148532
YDL228C	YDL228C	4	45597	-0.110748	0.0323493	0.0497432	-0.0134093	0.00424441	-0.0779176	0.0638206	-0.0628973	0.152012	0.18797	0.111494	0.155364	0.139593	0.0330321	-0.187504	-0.18321	-0.107696	0.085726	-0.233033	-0.100162	-0.0356695	-0.130059
YDL227C	HO	4	47151	-0.120392	-0.0581265	-0.0599738	-0.142682	-0.0740181	-0.0310662	0.013998	-0.823475	0.101698	0.332568	0.361783	0.334775	0.29943	0.293544	0.346383	0.301016	0.361603	0.255995	0.143938	0.105772	0.297177	0.0774577
YDL226C	GCS1	4	51644	-0.277845	0.00980096	-0.171955	-0.24833	-0.162292	-0.106125	0.107751	-0.113008	0.245129	0.231189	0.251894	0.177136	-0.0445894	-0.124526	0.20204	0.154537	0.400762	-0.0216668	-0.0862939	-0.285515	-0.174707	0.259569
YDL225W	SHS1	4	53272	-0.414488	-0.075219	-0.277108	-0.282927	-0.164097	-0.182438	0.0140523	-0.127064	-0.0615386	-0.0186182	0.043331	-0.00743378	-0.0818057	-0.148242	0.0855208	0.0751386	0.322933	-0.233088	-0.260376	-0.466997	0.0670314	0.835626
YDL224C	WHI4	4	55371	0.0849785	0.0834486	0.0134385	-0.047067	-0.00445471	-0.0710105	-0.0724215	-0.0904172	-0.0846852	0.0484203	-0.0364639	-0.0078428	0.0982934	0.111446	0.0293004	0.137151	-0.00514866	0.111823	0.193398	0.162788	0.126483	-0.261137
YDL223C	HBT1	4	58835	0.298665	0.126912	0.21347	0.18984	0.158551	0.104118	-0.0593723	0.0905726	0.0283197	-0.306489	-0.299997	-0.338559	-0.284591	-0.304132	-0.179959	-0.151843	-0.202481	-0.186145	-0.0630736	-0.153403	-0.142889	-0.3599
YDL222C	FMP45	4	61336	-1.35365	-1.64166	-2.12898	-2.15207	-1.9206	-1.7888	-1.63004	1.09577	0.968508	-2.13542	-2.16017	-2.22942	-2.35191	-2.5256	-2.2946	-2.28277	-1.9062	-1.7411	-1.62259	-1.85607	-2.13932	-0.57053
YDL221W	YDL221W	4	62286	0.0412197	0.0998621	0.0369967	0.065272	0.0682609	-0.0344161	0.0153784	-0.103319	0.0303217	0.090081	0.00685653	-0.001165	-0.00970456	-0.105517	0.135297	0.165064	0.198476	-0.0933526	-0.0722732	-0.111344	-0.164867	0.0655032
YDL220C	CDC13	4	63631	0.108046	0.0827554	0.0317219	0.0200164	0.043571	-0.0181864	0.0884175	-0.129914	0.0272848	0.0115405	-0.00939672	-0.00299139	-0.0346271	-0.0464409	0.131184	0.141194	0.213686	-0.0155799	-0.0217644	-0.134211	-0.0601907	-0.0658178
YDL219W	DTD1	4	65503	-0.155692	-0.0644022	-0.0319299	-0.0686754	0.0397789	0.0541883	0.0766479	-0.0734701	0.186771	0.192658	0.238199	0.207758	0.10196	0.0750607	0.15216	0.155484	0.214925	0.0622736	0.00679879	-0.144251	0.00172247	-0.194537
YDL218W	YDL218W	4	66969	-0.439294	-0.146008	-0.279834	-0.315579	-0.256029	-0.210965	-0.028803	0.219916	0.0339696	0.0200246	0.120354	0.0420585	-0.0553771	-0.112952	-0.00767246	-0.00105172	0.209477	-0.266854	-0.397307	-0.549507	-0.267192	0.0583774
YDL217C	TIM22	4	68294	0.136218	0.0369614	0.131752	0.101232	0.119714	0.138049	0.135715	0.0641558	-0.557309	0.181546	0.131918	0.141995	0.113214	0.0953836	0.190651	0.134641	0.15157	0.286893	0.295572	0.202672	0.211313	-0.0841255
YDL216C	RRI1	4	69658	0.136985	0.151809	0.0877334	0.104422	0.139699	0.146469	0.244421	-0.363807	0.0855611	0.0186313	0.0110667	-0.05046	-0.111425	-0.136854	-0.13953	-0.0798746	0.0197279	-0.0919321	-0.202959	-0.333421	-0.180739	0.380466
YDL215C	GDH2	4	72279	-0.333348	0.0869491	0.0760277	0.000497674	-0.249501	0.00186959	0.182655	-0.225072	0.294736	0.467405	0.392638	0.346017	0.220401	0.168453	-0.366773	-0.177051	-0.133259	-0.0322347	-0.277429	-0.429199	0.15914	0.727887
YDL214C	PRR2	4	75495	0.283461	0.023224	0.0724204	0.086513	-0.0353685	-0.136781	-0.229227	-0.0183835	-0.176693	-0.218903	-0.104917	-0.149166	-0.0651069	-0.0133252	0.028702	0.111193	-0.0426724	0.160576	0.287376	0.354768	0.238997	-0.38994
YDL213C	NOP6	4	77627	-0.310607	0.0733635	-0.146245	-0.197357	-0.229767	-0.119481	-0.11511	-0.133852	-0.00145859	-0.00745465	0.0341698	-0.0823557	-0.0852931	-0.14012	0.109083	0.172686	0.284344	-0.142669	-0.122731	-0.313559	-0.192686	0.230309
YDL212W	SHR3	4	78742	-0.587952	-0.149985	-0.264433	-0.174776	-0.225654	-0.0926463	0.0745083	-0.03392	0.123476	0.233987	0.295295	0.307697	0.115336	0.122605	-0.197839	-0.0807917	0.038447	-0.131115	-0.548574	-0.483142	0.117896	0.822145
YDL211C	YDL211C	4	79853	-0.431845	-0.411108	-0.180222	-0.123613	-0.0698306	-0.0792553	-0.0231145	0.107424	0.128807	0.184164	0.254033	0.20444	0.19802	0.190071	0.19913	0.196592	0.22351	0.0175465	-0.0339128	-0.142362	-0.182948	-0.0626243
YDL210W	UGA4	4	85127	-0.0275302	-0.098093	-0.103927	-0.16727	-0.260821	-0.293983	-0.395616	0.00604295	0.050367	0.0473605	0.0706637	0.0118474	0.0875711	0.127879	0.153149	0.20901	0.00808626	0.216499	0.379193	0.369909	0.203694	-0.263244
YDL209C	CWC2	4	86716	-0.266759	-0.136436	-0.186129	-0.235889	-0.155164	-0.237796	-0.210374	0.0241079	-0.161988	0.181528	0.253139	0.167598	0.156047	0.148972	0.16713	0.213038	0.199039	0.13107	0.0338813	0.102383	-0.0284755	0.115324
YDL208W	NHP2	4	87747	-0.294237	-0.101477	-0.0540851	-0.0913722	-0.117374	-0.0576814	0.0781584	-0.0657613	0.241494	0.266164	0.264021	0.240748	0.094478	-0.0098339	-0.0134854	-0.0159269	0.138182	-0.0680742	-0.212219	-0.346638	-0.233936	0.48092
YDL207W	GLE1	4	89056	0.0299428	-0.0184168	-0.044938	-0.0672007	-0.0716026	-0.136323	-0.0858365	0.333517	0.00758846	-0.0277171	-0.0241212	-0.0147886	-0.0438748	-0.0149813	0.0260069	0.0489799	0.0501189	0.0421686	0.034201	0.0525273	0.0129327	-0.122776
YDL206W	YDL206W	4	91320	-0.267604	-0.0488723	-0.0467028	0.00629037	0.13743	0.108459	0.201814	0.265039	0.157239	0.138317	0.15893	0.168348	0.0979388	0.0604361	-0.00523239	-0.0231165	-0.0508537	-0.000224342	-0.319931	-0.240408	-0.178572	-0.207846
YDL205C	HEM3	4	93253	0.142413	0.033946	-0.00990784	-0.0936811	-0.145544	-0.210269	-0.170203	-0.0540289	-0.0743531	-0.133178	-0.00423614	-0.0589214	-0.0699521	0.0180642	0.0651674	0.083065	0.112555	0.110401	0.158403	0.177558	0.0126797	-0.0760285
YDL204W	RTN2	4	95195	0.107814	0.243341	0.174604	0.138783	0.201717	0.218183	0.263687	-0.121235	-0.263527	0.114461	0.153773	0.145798	0.0126087	-0.0325108	0.136834	0.190949	0.293328	0.0768044	0.0595474	-0.0470881	0.0789908	0.0994618
YDL203C	ACK1	4	97017	0.0406439	-0.11673	-0.133366	-0.00352604	-0.058192	-0.127505	-0.136518	-0.028942	-0.0843979	0.0375354	0.0693797	0.00305721	0.0695394	0.138421	0.119309	0.132468	0.108463	0.020807	0.0305612	-0.0245544	-0.00635528	-0.00426133
YDL202W	MRPL11	4	98849	-0.502591	-0.0194547	-0.17782	-0.159044	-0.105493	-0.0457562	0.277033	-0.268662	0.218326	0.222657	0.270589	0.225304	0.00797169	-0.0656841	-0.378885	-0.295588	-0.0816803	-0.186241	-0.656293	-0.674929	-0.273005	0.823443
YDL201W	TRM8	4	99991	0.0743566	0.0793998	0.0173678	0.0113144	-0.0236646	-0.185002	-0.155553	-0.0667819	-0.0600523	-0.0400398	-0.0203609	-0.0292667	-0.00271678	0.0315428	0.100686	0.189019	0.0537052	0.00345602	0.065691	0.0757388	0.148498	-0.19767
YDL200C	MGT1	4	100784	-0.539631	-0.0595963	-0.187361	-0.226366	-0.0279354	-0.0136816	0.120461	-0.266483	0.139649	0.222188	0.281501	0.207992	0.0583403	-0.00615256	0.16656	0.192581	0.345339	-0.111652	-0.355859	-0.560462	-0.289675	0.552726
YDL199C	YDL199C	4	102321	-0.214365	-0.509065	-0.408592	-0.300012	-0.0983151	-0.258625	-0.309191	0.0173804	0.0456069	-0.0406354	0.0859673	0.0345891	0.166416	-0.0201497	0.0808657	0.0997468	0.041725	0.151987	0.230345	0.28865	0.362384	-0.347645
YDL198C	GGC1	4	104100	-0.35939	-0.049613	-0.0761178	-0.16694	-0.304612	0.00299739	0.105478	-0.133283	0.0662526	0.13538	0.0991763	0.069819	-0.0733504	-0.0934287	-0.133545	-0.037566	0.172905	-0.135115	-0.114707	-0.421099	-0.0562125	0.482158
YDL197C	ASF2	4	105705	0.347183	0.130101	0.134993	-0.0143466	-0.162445	-0.125263	-0.30122	0.181186	-0.0907126	-0.325182	-0.222864	-0.231044	-0.150039	-0.0980236	-0.151853	-0.00525125	-0.195266	0.204873	0.330918	0.391132	0.0255299	-0.408296
YDL196W	YDL196W	4	106905	0.21224	-0.207139	-0.01552	0.0249912	-0.119972	-0.110158	-0.200816	0.032457	-0.128552	0.0695617	0.0518712	0.0198612	0.159616	0.160826	0.203814	0.175076	0.0637037	0.241975	0.391958	0.392342	0.0905207	-0.23159
YDL195W	SEC31	4	109118	-0.397996	-0.0342043	-0.107169	0.00607759	-0.294468	0.0139581	0.0803891	-0.0850567	-0.152597	0.12638	0.171426	0.135849	0.116144	0.139348	-0.453275	-0.220499	-0.164344	-0.212151	-0.381455	-0.525156	0.022582	0.618672
YDL194W	SNF3	4	112907	-0.244548	-0.24296	-0.198113	-0.140749	-0.0140922	-0.107796	-0.0158117	-0.278291	0.04338	0.0779247	0.1133	0.0672188	0.0328696	0.0421455	0.09459	0.149895	0.146732	-0.00677982	-0.00347793	-0.129158	-0.116024	-0.154704
YDL193W	NUS1	4	115235	-0.125399	-0.176343	-0.114444	-0.0288735	0.0236973	-0.0475377	-0.0417626	0.0124175	0.0508863	0.00551722	0.0657048	-0.033203	-0.0625502	0.0946702	0.0169062	0.0675095	0.0537641	0.116257	-0.0122846	0.0406414	-0.100117	-0.314925
YDL192W	ARF1	4	116593	-0.0773103	-0.246113	-0.0805173	0.0203498	0.0279373	-0.0847668	-0.0399688	-0.0708283	-0.0134502	0.0619698	0.126173	0.0999774	0.108925	0.176643	-0.00209802	0.0175738	-0.043983	0.141534	-0.0065491	0.0897663	0.101919	-0.214684
YDL191W	RPL35A	4	118090	-0.586148	-0.21495	-0.15562	-0.186602	-0.14347	0.0141849	0.247163	0.1426	0.214136	0.311002	0.342177	0.230249	-0.111704	-0.0607418	-0.0698331	-0.256806	-0.000181194	-0.111212	-0.488454	-0.560375	-0.465913	0.491374
YDL190C	UFD2	4	120149	-0.163837	-0.0268315	-0.0572848	-0.0299803	0.037907	0.019955	-0.0335964	-0.00544586	0.0375042	0.0265838	0.0926991	0.0296953	0.00117395	0.0463493	-0.0724189	-0.0252096	-0.0818534	0.048237	-0.176768	0.0157875	-0.0480662	-0.191654
YDL189W	RBS1	4	122902	-0.143311	-0.165975	-0.147858	-0.126619	-0.0140186	-0.0750422	-0.14071	0.0547389	-0.0854633	-0.0939876	-0.0868947	-0.0582251	0.0294366	0.0142743	0.0790952	0.184743	0.0343754	-0.0468766	0.0982454	0.00858232	0.17375	-0.196078
YDL188C	PPH22	4	124431	-0.579228	-0.33489	-0.17656	-0.0787636	0.0584322	-0.0213895	0.125199	-0.0226378	0.2962	0.268232	0.332452	0.230337	0.109424	0.130568	0.117099	0.13561	0.21334	-0.102468	-0.400444	-0.414285	-0.271711	-0.0652706
YDL187C	YDL187C	4	125673	-0.20792	-0.190202	0.0116753	0.0917767	0.0997971	0.156161	0.105725	-0.0930689	0.286091	0.259334	0.327844	0.329669	0.248072	0.31077	-0.0774032	-0.113631	-0.0673139	0.148938	-0.388725	-0.195507	0.0121159	-0.104916
YDL186W	YDL186W	4	126032	-0.208855	0.0969157	-0.18016	-0.101999	-0.511545	-0.0688507	-0.247902	-0.143042	-0.388487	-0.247565	-0.283072	-0.304192	0.0252591	-0.37415	-0.233638	-0.0947393	0.107057	-0.297402	-0.0804021	-0.444514	0.0192986	0.839077
YDL185C-A	YDL185C-A	4	126721	-0.315781	-0.140801	-0.124644	-0.14318	-0.027295	0.0102387	0.0941879	-0.163841	0.162105	0.120006	0.195596	0.168235	-0.0106754	0.0943796	-0.0226028	0.0250919	0.109823	0.0790658	-0.214425	-0.235098	-0.204765	0.126355
YDL185W	VMA1	4	128394	-0.32363	-0.0762016	-0.174733	-0.162566	-0.0440549	-0.00784209	0.156788	-0.030538	0.140605	0.0768425	0.166362	0.193387	0.00116269	0.0930068	0.0977057	0.0790492	0.200375	0.0572622	-0.264584	-0.214804	-0.205256	0.0178847
YDL184C	RPL41A	4	130445	0.161086	-0.015169	0.033626	0.131757	0.0262677	-0.185486	-0.320258	0.0647328	-0.155368	-0.209013	-0.177834	-0.360077	-0.193989	0.162367	-0.0351253	0.19305	-0.0586984	0.122125	0.223324	0.359778	0.0462849	-0.354548
YDL183C	YDL183C	4	131352	-0.367798	-0.12129	-0.39191	-0.323001	-0.0318401	-0.162714	0.0943894	-0.0649552	-0.209854	-0.0928014	-0.0130103	0.00993621	-0.11541	-0.0637047	0.108621	0.138392	0.234173	-0.00177161	-0.160934	-0.194188	-0.215888	0.367512
YDL182W	LYS20	4	134080	-0.573583	-0.0276072	-0.361264	-0.301226	-0.503375	-0.122629	-0.159985	-0.0482624	-0.467956	-0.473963	-0.19893	-0.190626	-0.054876	-0.227184	-0.259106	-0.0105777	0.0851403	-0.370035	-0.336661	-0.56804	0.07432	1.49615
YDL181W	INH1	4	135307	-0.0303056	-0.16556	-0.126881	-0.0734702	-0.0634763	-0.215773	-0.282539	0.0382137	-0.246022	-0.0938705	-0.10569	-0.0271324	0.0837306	0.133902	0.047941	0.183491	0.00115249	0.152359	0.382218	0.37186	0.144048	-0.237653
YDL180W	YDL180W	4	136717	-0.284695	-0.0637401	-0.0366397	-0.129577	0.0166835	0.131038	0.187111	-0.0266197	0.241407	0.0677947	0.134505	0.087048	-0.0284203	-0.0100921	0.00645041	-0.035889	0.130021	-0.0826325	-0.346435	-0.347779	-0.386018	-0.164252
YDL179W	PCL9	4	138748	-0.0328604	-0.131444	0.0234875	0.0785055	0.0390831	0.0498811	-0.028769	0.0118572	0.0565628	-0.0108912	0.0262688	0.0822287	0.100182	0.100577	0.102185	0.137242	0.0413261	0.0804182	0.096835	0.0848415	0.0716018	-0.276812
YDL178W	DLD2	4	140318	-1.01329	-0.617642	-0.535222	-0.488642	-0.201293	-0.207603	0.0343102	-0.332079	-0.0106342	0.588473	0.619141	0.635453	0.576353	0.608123	0.323291	0.395677	0.270515	0.456251	0.0937113	0.100562	0.333502	0.375942
YDL177C	YDL177C	4	141465	-0.282044	-0.237911	-0.198759	-0.205384	-0.0651174	-0.048916	-0.097344	-0.0802488	-0.0643019	0.163882	0.277102	0.322186	0.269264	0.282846	0.116371	0.159776	0.146272	0.224727	-0.0383161	-0.0385871	0.214024	-0.104647
YDL176W	YDL176W	4	143160	-0.538217	-0.332321	-0.206856	-0.125391	0.0479748	-0.0789996	0.205707	-0.00302709	0.204565	0.184475	0.293378	0.216659	0.0356633	0.111454	0.0578378	0.0758546	0.165126	-0.0964238	-0.500401	-0.465143	-0.322115	0.192232
YDL175C	AIR2	4	145001	-0.0162119	-0.0247654	0.0813058	0.122996	-0.000606199	-0.0796172	-0.165913	-0.0666087	-0.156204	-0.0397324	-0.074682	-0.0101472	0.0973448	0.156426	0.0284588	0.10487	-0.0359014	0.147729	0.191068	0.297277	0.16938	-0.348469
YDL174C	DLD1	4	146707	-0.0417467	0.189872	0.0870506	-0.0711428	-0.368063	-0.0206894	-0.135471	-0.201495	-0.394112	-0.236584	-0.192184	-0.151243	-0.080826	-0.123854	-0.313837	-0.00650953	0.0104834	-0.0876458	0.161456	-0.181703	0.589363	0.505521
YDL173W	PAR32	4	148634	-0.341616	0.0435974	-0.0229004	-0.142886	-0.086321	-0.00533524	0.111565	-0.22641	0.115652	0.137148	0.149888	0.148763	-0.0472514	-0.102869	0.0927221	0.15168	0.310872	-0.0616044	-0.272514	-0.317932	-0.54323	0.125774
YDL172C	YDL172C	4	148846	0.0747749	-0.107499	0.077696	0.104023	0.108037	0.090295	-0.0062949	-0.134139	0.159281	-0.0457905	0.0293678	0.0237691	-0.0486836	0.0470065	-0.0252425	-0.00441699	-0.0220012	0.0654177	0.0194002	-0.0651346	0.0618476	-0.370026
YDL171C	GLT1	4	152421	-0.159832	-0.0784148	-0.126297	-0.0698665	-0.107496	-0.201883	-0.0421031	-0.205432	-0.0799306	-0.0243489	-0.0398596	-0.00482728	-0.0570315	0.0300606	0.0840363	0.185755	0.161827	0.0748107	0.0505698	0.0856859	-0.27158	0.216204
YDL170W	UGA3	4	157111	-0.252638	-0.0701695	-0.0370748	-0.00507991	0.0332463	0.000755828	0.0553537	-0.160749	-0.0939559	0.0991167	0.250285	0.177694	0.0195855	0.204134	0.0756667	0.145886	0.166541	0.122549	-0.102218	-0.0995515	-0.262815	0.133626
YDL169C	UGX2	4	158399	-0.80677	-0.44721	-0.481456	-0.448593	-0.428893	-0.398012	-0.200184	-0.517406	0.0332815	0.37159	0.578413	0.494249	0.42398	0.428819	0.450942	0.489937	0.604674	0.265699	0.103568	0.0903218	0.0633201	0.67382
YDL168W	SFA1	4	160184	-0.164115	-0.21482	0.185463	0.130897	0.339555	0.367868	0.607253	0.132363	0.668388	-0.362447	-0.272389	-0.404111	-0.757462	-0.746028	-0.64458	-0.600486	-0.400623	-0.787604	-1.2071	-1.25443	-1.28654	-0.15863
YDL167C	NRP1	4	162074	-0.405184	0.0208212	-0.0305947	0.00776544	-0.434245	-0.205105	-0.172896	-0.331308	-0.54775	-0.0264614	-0.0433233	-0.0759286	0.198331	0.0495542	-0.0145318	0.290773	0.119765	0.0414099	0.252546	0.0845936	0.249412	1.34109
YDL166C	FAP7	4	163745	-0.342954	-0.0588831	-0.0922413	-0.0663022	0.0873079	0.219768	0.367772	-0.187408	0.233341	0.204143	0.320102	0.252017	0.042819	0.0644722	-0.253146	-0.184713	-0.0594076	0.0549884	-0.365422	-0.330365	-0.188899	0.0859601
YDL165W	CDC36	4	164577	-0.352776	-0.167887	-0.131147	-0.101098	-0.260927	-0.0800142	-0.0281231	-0.173391	-0.0957089	0.0798377	0.00472749	-0.00606481	0.00831744	0.0985008	-0.0484814	0.108181	0.0734687	-0.21633	-0.023922	-0.272783	-0.090665	1.1146
YDL164C	CDC9	4	166120	0.56112	0.327835	0.376889	0.312276	0.281875	0.0822882	0.0896255	-0.136986	0.162048	-0.235617	-0.11725	-0.217918	-0.3004	-0.171801	-0.395464	-0.275514	-0.313398	-0.105837	-0.313083	-0.0842487	-0.287159	-0.531808
YDL163W	YDL163W	4	167107	-0.519881	-0.341362	-0.156664	-0.261391	-0.0105503	-0.0123657	0.434534	-0.232528	0.530285	0.41434	0.642289	0.555044	0.142953	0.339709	-0.394324	-0.311316	-0.189393	0.0646199	-0.82904	-0.640393	-0.37255	-0.111522
YDL162C	YDL162C	4	167537	-0.339069	-0.0290944	-0.0669733	-0.0388231	-0.0384735	-0.0697772	0.069646	-0.251314	0.153076	0.0576166	0.164236	0.131676	0.0440854	-0.00312249	0.0416646	0.0672271	0.18467	-0.154784	-0.199305	-0.347875	-0.22962	0.127603
YDL161W	ENT1	4	168396	-0.39592	-0.067334	-0.128433	-0.131981	-0.050423	-0.136924	0.104511	-0.320954	0.204118	0.208623	0.286351	0.249182	0.0217741	0.0145262	0.121269	0.21515	0.332742	-0.0633811	-0.280281	-0.241031	-0.436939	0.199602
YDL160C	DHH1	4	171170	-0.200556	-0.281903	-0.188941	-0.20765	-0.025587	-0.0387778	-0.086756	-0.164943	0.0113962	0.068035	0.0874417	0.114171	0.131496	0.117753	0.121232	0.157411	0.152684	0.150708	0.123451	-0.0973288	0.0663516	-0.150936
YDL159W-A	YDL159W-A	4	172247	0.19149	-0.0378548	0.226173	0.296641	0.185994	0.0784899	0.0679795	-0.0821865	0.234412	0.111371	0.174353	0.147468	0.16989	0.167922	-0.112345	-0.07484	-0.105456	0.102391	-0.071852	0.102333	-0.00582288	-0.245674
YDL159W	STE7	4	173254	0.193659	0.132259	0.132207	0.327674	0.340486	0.113402	0.229003	-0.148995	0.16725	-0.187336	-0.160041	-0.161904	-0.177299	-0.112208	-0.431438	-0.271693	-0.346079	-0.0732199	-0.24505	-0.122104	-0.180277	-0.616714
YDL158C	YDL158C	4	174020	-0.166476	0.00705884	0.204671	0.317733	0.305818	0.190147	0.39674	-0.147399	0.660557	0.0594592	0.165445	0.0692049	-0.152191	-0.106118	-0.334581	-0.346123	-0.211094	-0.344468	-0.855816	-0.695169	-0.680348	-0.250346
YDL157C	YDL157C	4	174410	-0.444497	0.0140701	0.00353063	-0.0290464	-0.163357	0.134961	0.233271	-0.163147	0.306766	0.301	0.380377	0.26849	0.0895218	-0.0732149	-0.378351	-0.278501	-0.0722997	-0.0971075	-0.500694	-0.590537	-0.159729	1.15132
YDL156W	CMR1	4	175702	0.0244829	-0.0201837	-0.00334523	-0.0254227	-0.00585249	-0.0649372	-0.0314731	-0.198935	0.0431378	-0.00252093	0.0662722	0.0528024	-0.0421119	0.0689108	0.0193539	0.0592292	0.0718902	0.166479	0.133348	0.21807	-0.258786	-0.208086
YDL155W	CLB3	4	177414	-0.163212	-0.0303905	-0.0633438	-0.13003	-0.0322846	-0.0145751	0.0493025	-0.130505	0.181132	0.0608667	0.0968285	0.135735	0.0343725	0.00460009	0.0813917	0.0612319	0.143477	0.0614621	-0.060062	-0.113489	-0.251482	-0.173999
YDL154W	MSH5	4	179686	-0.326797	-0.16533	-0.117828	-0.00648826	0.0880512	0.00193651	0.114317	-0.177543	0.205858	0.094289	0.165724	0.0272537	-0.00427689	0.109619	0.107129	0.159422	0.178277	-0.0315604	-0.232814	-0.243031	-0.356194	-0.172823
YDL153C	SAS10	4	182102	0.275373	0.086311	0.111629	0.165382	-0.0270951	-0.154082	-0.192445	-0.144868	-0.114076	-0.141283	-0.113339	-0.0978021	0.0155837	0.0706991	0.000928745	0.107322	-0.0640901	0.175716	0.365909	0.373614	0.190899	-0.399635
YDL152W	YDL152W	4	183004	-0.536095	-0.162144	-0.27625	-0.179274	-0.20854	0.10819	0.0846174	-0.107981	-0.204146	0.0200873	0.0328832	-0.0384086	0.00509162	0.0245227	-0.0344389	0.201876	0.246781	-0.136731	-0.311987	-0.375096	-0.163877	0.747312
YDL151C	BUD30	4	183608	-0.203521	-0.102355	0.00462474	-0.045419	-0.0501715	-0.0356748	0.0376657	-0.0799751	0.157927	0.129888	0.195857	0.169597	0.151935	0.110243	0.0526663	-0.00971553	0.0580447	0.0217377	-0.153012	-0.110263	-0.145948	-0.141646
YDL150W	RPC53	4	183977	-0.0612325	0.0959821	-0.039477	-0.0772145	0.0544507	-0.00335163	0.00622953	-0.10769	0.0508521	-0.000911457	-0.0148443	0.102479	0.0202309	-0.0404375	-0.00252356	0.111381	0.093661	0.139136	-0.0363386	0.0540001	-0.175546	-0.11745
YDL149W	ATG9	4	186421	-0.33956	-0.0246908	-0.146189	-0.170652	-0.107406	0.0148587	-0.0259376	-0.109341	0.0610378	0.250906	0.32237	0.269684	0.183347	0.0845755	-0.00981223	0.106582	0.178407	0.018201	-0.289383	-0.323908	-0.576743	0.526326
YDL148C	NOP14	4	189370	-0.308209	0.0194685	-0.0873343	-0.205422	-0.247435	-0.0676206	-0.0694586	-0.233424	-0.0163619	-0.046095	-0.0165268	-0.00233979	-0.10713	-0.157094	-0.0662919	0.0489129	0.258061	-0.140792	-0.218952	-0.282552	-0.330777	0.647083
YDL147W	RPN5	4	191592	0.0744166	0.0706305	0.115912	0.0448236	0.100251	-0.0486006	0.0530216	-0.144306	0.183724	-0.007119	0.136511	0.059832	0.0859554	0.200542	-0.30048	-0.134599	-0.226841	0.216732	-0.0813471	0.17454	0.141536	-0.244897
YDL146W	LDB17	4	193487	-0.320711	-0.260738	-0.129349	-0.115779	0.0343635	-0.00140601	-0.0608137	-0.0845855	0.0491027	0.0227718	0.074548	0.00484535	0.0337836	0.0267844	0.143395	0.130126	0.158544	-0.0637965	-0.0541947	-0.132771	-0.128218	0.0390396
YDL145C	COP1	4	196373	-0.121325	-0.255052	-0.106234	-0.0401029	0.115184	-0.0700741	-0.07259	0.0668226	-0.124924	-0.0919982	-0.0713592	0.00683452	0.0132702	0.105961	0.0992886	0.172042	0.000655442	0.0433949	0.148912	0.168533	-0.000197508	-0.285313
YDL144C	YDL144C	4	199197	-0.0958571	0.0469305	0.0906217	-0.0094588	-0.0607015	-0.0939448	0.028176	-0.276344	0.176561	0.119128	0.208514	0.139458	5.2303e-05	0.0232305	0.13034	0.147885	0.228123	0.122848	-0.116899	-0.0509246	-0.0783402	-0.020248
YDL143W	CCT4	4	200789	-0.724252	-0.288855	-0.253662	-0.217701	0.0073155	0.114741	0.325265	-0.15201	0.622923	0.330492	0.431019	0.358707	0.0607747	0.0725582	-0.335545	-0.251312	-0.144653	-0.0226813	-0.901731	-0.599312	-0.49004	1.03768
YDL142C	CRD1	4	202144	-0.189988	-0.10313	0.0171062	-0.0587392	0.00761345	0.0167723	0.00810328	-0.0140495	-0.344452	0.0270792	0.157986	0.139254	-0.00651829	0.070773	0.0547485	0.0804396	0.1629	0.0777558	-0.0619784	-0.0992677	-0.235148	0.168212
YDL141W	BPL1	4	204075	-0.390399	-0.0715051	-0.116646	-0.142355	-0.000587593	0.0395809	0.199658	-0.086143	0.238751	0.188458	0.279396	0.238232	0.0609995	0.0564101	0.0111141	0.0833286	0.178625	0.0229987	-0.327639	-0.331693	-0.575857	0.164984
YDL140C	RPO21	4	207960	-0.250601	-0.418056	-0.254646	-0.065499	0.0736768	-0.0639596	-0.110267	0.0489534	-0.152198	-0.195697	-0.0979231	-0.141188	-0.20987	0.0252016	0.127561	0.181017	0.0887016	-0.0570845	0.0872901	0.0206909	-0.301004	-0.4899
YDL139C	SCM3	4	211710	-0.382055	-0.184617	-0.252808	-0.127312	-0.0213259	0.049565	0.124023	-0.0780374	-0.0843806	-0.0257995	0.0639257	0.0850847	0.00637447	0.0801301	-0.309462	-0.143532	-0.103112	-0.103603	-0.212649	-0.333314	-0.0120618	1.11031
YDL138W	RGT2	4	214496	-0.0774451	-0.00133027	-0.0634131	0.0769989	0.099052	-0.0358653	0.0042077	-0.119715	-0.0732582	-0.0580149	-0.0995355	-0.0657475	-0.0277455	-0.0136966	0.0526346	0.0871785	0.0498445	0.0780369	0.115679	0.155314	-0.224483	-0.166595
YDL137W	ARF2	4	216801	-0.156139	0.0108487	0.0449838	-0.0984045	-0.00968714	0.00708458	0.0692217	-0.356624	0.0617902	0.0702062	0.146454	0.112115	0.0804608	0.264634	-0.279342	-0.154629	-0.231576	0.0328459	-0.215224	-0.120501	-0.0369591	0.528609
YDL136W	RPL35B	4	217983	-0.574637	-0.202833	-0.13168	-0.17318	-0.157147	0.024228	0.186756	0.133209	0.241097	0.30044	0.318119	0.178919	-0.0730297	-0.0359973	-0.202914	-0.301203	-0.110963	-0.112758	-0.535565	-0.524643	-0.575183	0.57981
YDL135C	RDI1	4	218984	-0.511233	-0.674622	-0.667872	-0.487231	-0.346208	-0.323478	-0.55303	0.0656234	-0.495189	0.247055	0.198741	0.21798	0.378848	0.384424	0.492621	0.596216	0.383141	0.46747	0.732816	0.662569	0.754825	0.0199513
YDL134C	PPH21	4	220216	-0.881886	-0.274857	-0.395289	-0.368062	-0.257229	-0.0446139	0.317728	-0.136121	0.0264612	0.198191	0.0778598	0.0916722	-0.0440272	-0.189906	0.123181	0.113593	0.49313	-0.331523	-0.705287	-0.756929	-0.870732	1.1163
YDL133C-A	RPL41B	4	221762	0.229442	-0.0427368	0.119155	0.142462	-0.0556766	-0.108404	-0.339231	-0.0623757	-0.0520051	-0.190367	-0.144893	-0.152465	-0.157733	0.0945994	-0.0691637	0.190004	-0.0717369	0.134336	0.197691	0.378413	0.139756	-0.399824
YDL133W	SRF1	4	223083	-0.755435	-0.260154	-0.14494	-0.0835463	-0.0628249	-0.00446995	0.14487	0.177613	0.202404	0.428249	0.370336	0.320228	0.078409	0.0090192	0.232322	0.0556289	0.27328	-0.196607	-0.426901	-0.529372	-0.688006	0.62851
YDL132W	CDC53	4	225527	-0.110839	0.156334	0.0439252	-0.0324013	-0.232087	-0.0873937	-0.179846	0.110403	-0.261847	-0.130386	-0.103837	-0.291293	-0.214656	-0.213699	-0.142046	-0.00784471	0.00558982	-0.0278565	-0.0623235	-0.0187037	-0.11817	0.794129
YDL131W	LYS21	4	228054	-0.424373	0.0551241	-0.11758	0.0261676	-0.2595	0.105506	0.138628	-0.238347	-0.241742	-0.155131	-0.0487023	-0.068878	0.122502	-0.125112	-0.342293	0.0745577	0.0732901	-0.207407	-0.292655	-0.466996	0.335665	1.34264
YDL130W-A	STF1	4	229301	0.405222	0.180767	0.267851	0.155756	-0.0467405	-0.0847328	-0.248917	-0.193876	-0.160973	-0.174637	-0.20293	-0.103049	0.0357866	0.111145	0.0117909	0.135917	-0.00743867	0.296384	0.545685	0.551449	0.29264	-0.441789
YDL130W	RPP1B	4	230216	-0.571319	-0.0926169	-0.101474	-0.0913725	-0.118133	0.0323455	0.211637	-0.275211	0.189625	0.199854	0.193239	0.168769	-0.0262135	-0.0049135	-0.0683727	-0.0123405	0.304215	-0.21992	-0.435575	-0.508429	-0.517577	0.721511
YDL129W	YDL129W	4	231461	-0.543358	-0.133364	-0.119441	-0.16915	0.0691104	0.169097	0.206958	-0.0666319	0.280945	0.226407	0.326664	0.190949	-0.0827419	0.125767	-0.267292	-0.184154	-0.0861674	0.0824964	-0.565005	-0.371876	-0.419727	0.681587
YDL128W	VCX1	4	233269	-0.313798	-0.221523	-0.0580286	-0.0681992	-0.0270639	0.0125908	0.0974419	-0.200084	0.088674	0.156213	0.269664	0.23664	0.146087	0.20609	-0.0130601	0.112165	0.071663	0.119506	-0.130033	-0.110279	-0.00130816	-0.201088
YDL127W	PCL2	4	235390	0.050701	0.113343	0.166666	0.121829	0.105429	0.113556	0.0402618	-0.0280442	0.132632	-0.0714129	0.0714708	0.076991	0.0225697	0.0431403	-0.175028	-0.120788	-0.0947791	-0.00384439	-0.305539	-0.206602	-0.0453007	-0.126826
YDL126C	CDC48	4	237410	-0.482102	-0.00797998	-0.0842593	-0.151093	-0.046227	0.156401	0.370768	-0.125369	0.308736	0.0514188	0.129196	0.0528739	-0.106444	-0.187986	-0.270575	-0.137343	0.0539369	-0.179564	-0.588426	-0.592974	-0.413094	0.937461
YDL125C	HNT1	4	239312	-0.106598	0.0629883	0.0327845	0.0125628	0.0385779	-0.00835908	0.0811586	-0.192205	0.175906	0.152735	0.19365	0.17977	0.0552099	0.0552374	0.134421	0.149865	0.215976	0.138916	-0.140889	-0.105672	0.0035872	-0.0159075
YDL124W	YDL124W	4	240728	-0.205224	-0.178673	-0.0324695	-0.0773324	0.0784713	0.0663009	0.0727183	-0.00019502	0.0916666	0.0913841	0.0932347	0.170119	0.156933	0.242086	0.0515709	0.108864	0.0660021	0.143955	-0.059001	0.0387444	0.00188379	-0.236345
YDL123W	SNA4	4	241629	-0.33473	-0.0414519	-0.0572049	-0.16589	-0.0130398	0.0500615	0.086528	-0.14169	0.0875466	0.108654	0.167631	0.0777451	-0.00846958	-0.00208021	0.0882694	0.178597	0.219496	5.77217e-05	-0.15934	-0.253626	-0.272213	-0.00505811
YDL122W	UBP1	4	243766	-0.463378	-0.0613686	-0.119946	-0.145524	-0.311955	-0.0904366	-0.00497651	-0.24686	0.0902169	0.129639	0.181465	0.103886	0.0255679	-0.0708385	-0.287638	-0.163557	0.0698707	-0.280272	-0.445361	-0.498086	-0.0616199	0.836016
YDL121C	YDL121C	4	245357	-0.860222	-0.243807	-0.277508	-0.27841	-0.183381	-0.0988942	0.271013	-0.217475	0.404556	0.41015	0.491971	0.438754	0.0897982	0.0336018	-0.210076	-0.116628	0.138066	-0.281096	-0.883739	-0.954068	-0.611927	0.970735
YDL120W	YFH1	4	246185	-0.533565	-0.00315275	0.101606	0.139424	-0.48397	0.260743	0.0120929	0.112563	-0.228299	-0.148276	-0.285269	-0.235029	0.117816	-0.34316	-0.421256	-0.0529086	-0.0737805	-0.506512	-0.20573	-0.575939	-0.348896	1.26165
YDL119C	YDL119C	4	247150	0.0569173	-0.0134861	-0.0208018	-0.00210911	-0.0567091	-0.0194433	-0.0605923	-0.0691696	-0.0284635	-0.116839	0.0233267	0.0559397	0.029288	0.0390229	-0.0234239	0.0634623	0.0310762	0.158517	0.0806616	0.149676	-0.147179	-0.061397
YDL118W	YDL118W	4	247492	-0.511799	-0.124895	-0.218287	-0.0713114	-0.286471	-0.022513	0.100639	-0.132966	0.0368163	0.0814065	0.0208662	0.0726349	0.0675877	-0.107193	-0.294969	-0.0919959	0.119738	-0.390578	-0.458437	-0.657461	-0.0946206	0.947604
YDL117W	CYK3	4	249909	-0.19594	0.327365	0.22918	0.209445	0.241367	0.385925	0.540871	0.0218979	0.453463	-0.306475	-0.303503	-0.320826	-0.281535	-0.480485	-0.623271	-0.515847	-0.377624	-0.690664	-1.00219	-1.03606	-0.695764	-0.566337
YDL116W	NUP84	4	252656	-0.303652	-0.189411	-0.0711961	0.0268799	0.191691	0.0883562	0.139751	0.0600683	0.135373	0.0306983	0.0924821	0.122261	0.120893	0.212476	-0.106261	-0.0387364	-0.114079	-0.0498772	-0.318088	-0.255217	0.0178788	-0.334055
YDL115C	IWR1	4	254560	-0.286694	-0.0552017	-0.0646097	-0.120288	-0.0161161	-0.00840049	0.105805	-0.100657	0.183809	0.221839	0.310474	0.275784	0.121609	0.159837	0.150687	0.144939	0.260203	0.0996631	-0.206814	-0.200519	-0.214077	-0.0782358
YDL114W-A	YDL114W-A	4	254991	-0.376321	-0.0619337	-0.138853	-0.0720383	0.10093	-0.0327064	0.214777	-0.115293	0.467092	-0.200617	-0.148094	-0.197963	-0.43215	-0.261169	-0.451437	-0.291141	0.00199966	-0.542364	-0.833853	-0.823087	-0.883873	0.0143621
YDL114W	YDL114W	4	256067	-0.168332	-0.250444	-0.130743	0.0470692	0.110524	0.105805	0.0183152	0.0557201	-0.108516	0.0575746	0.0844529	0.0931907	0.176601	0.241846	0.0704561	0.209917	0.050743	0.129221	0.10994	0.110518	0.0447656	-0.284515
YDL113C	ATG20	4	257594	-0.38166	-0.0966009	-0.140248	-0.214924	0.015452	0.0337768	0.166351	-0.20948	0.122179	0.121694	0.238993	0.180806	-0.0464991	0.0178096	0.121471	0.144238	0.219894	0.100566	-0.216937	-0.166473	-0.234035	0.0206712
YDL112W	TRM3	4	261070	-0.165999	0.0306467	0.0942782	0.0229913	0.120389	0.0809995	0.1347	-0.0696442	0.129495	0.193779	0.264067	0.242422	0.140388	0.209309	-0.108171	-0.074738	-0.0394089	0.192678	-0.288794	-0.0905068	-0.165711	-0.219081
YDL111C	RRP42	4	263711	-0.668156	-0.211514	-0.226678	-0.265688	-0.0349484	0.05936	0.315655	0.0494273	0.380217	0.150484	0.328396	0.2713	-0.0621992	-0.0575851	-0.0478061	0.0351423	0.26221	-0.0714268	-0.565063	-0.546303	-0.523804	0.536204
YDL110C	TMA17	4	264738	0.320751	0.155964	0.11723	0.0957216	-0.0628755	-0.039677	-0.261111	-0.0587249	-0.179513	-0.237551	-0.147667	-0.235934	-0.0655511	-0.0646284	0.0510688	0.167256	-0.0976248	0.169286	0.379014	0.441095	0.0574793	-0.325226
YDL109C	YDL109C	4	266229	-0.452961	-0.12505	-0.168849	-0.135769	0.0329648	-0.0236936	0.0676374	-0.0623347	0.133375	0.0983726	0.0710435	0.119984	0.0829625	0.11097	0.177784	0.27869	0.299688	0.0969397	0.0621315	-0.00876697	-0.0632797	-0.110714
YDL108W	KIN28	4	268198	0.0292722	-0.123387	-0.00729266	0.0975204	-0.0143757	-0.129723	-0.235242	-0.27679	-0.0586547	-0.0305587	-0.00615629	0.0477466	0.0912875	0.229336	0.117728	0.240073	0.138771	0.232048	0.259847	0.396227	-0.0675068	-0.190324
YDL107W	MSS2	4	269448	-0.290794	-0.0388719	-0.00455452	0.0862327	0.182827	0.174578	0.0381823	0.20885	0.0591997	0.0591395	0.0739403	0.0534204	0.0291759	-0.0911446	-0.00489381	0.0607492	0.0945224	-0.0331748	-0.250089	-0.185814	-0.277916	0.234896
YDL106C	PHO2	4	271061	-0.804272	-0.441515	-0.388467	-0.312343	-0.0452881	-0.0923176	0.0789856	-0.0901109	0.0921352	0.0145765	0.244399	0.157416	-0.074875	0.110275	-0.139492	-0.0805988	0.0510107	-0.143442	-0.625317	-0.60902	-0.466804	-0.23936
YDL105W	NSE4	4	272993	-0.488154	-0.340489	-0.159175	-0.0044584	0.131111	0.077153	0.0665383	0.0146554	0.171519	0.175481	0.21454	0.225974	0.19368	0.333201	-0.03579	0.0081664	-0.0230228	-0.0214157	-0.247778	-0.125513	0.00903688	-0.284843
YDL104C	QRI7	4	274264	-0.190001	-0.049374	0.0381734	0.0211541	-0.281699	-0.105745	-0.153657	0.108354	-0.181662	0.123912	0.0552533	-0.0493249	-0.0369472	-0.17039	-0.249621	-0.19306	-0.129368	-0.103139	-0.081207	-0.189894	-0.0497602	0.57022
YDL103C	QRI1	4	275864	-0.513949	-0.104926	-0.173686	-0.16382	-0.00241566	0.0228555	0.283717	-0.183763	0.0432417	0.272586	0.381883	0.308057	0.0535747	0.0316324	-0.0344528	-0.0212044	0.241394	-0.0486709	-0.603153	-0.514684	-0.319565	0.66904
YDL102W	POL3	4	278518	0.173233	0.12296	0.289497	0.19352	0.0766681	0.037143	-0.00391422	-0.162337	0.176659	0.00138101	0.087815	0.0872199	0.00760335	0.175502	-0.0327019	0.0775904	-0.0251947	0.237992	0.091296	0.289514	-0.015293	-0.300528
YDL101C	DUN1	4	281077	-0.540456	0.14787	0.0357196	0.0797157	-0.275271	0.177012	0.086983	-0.153588	-0.0221095	0.0736332	-0.0192027	-0.0759424	0.104598	-0.0655042	-0.219618	-0.0868077	0.0314785	-0.377981	-0.265894	-0.46249	-0.194839	1.14205
YDL100C	GET3	4	282644	-1.11299	-0.674503	-0.796913	-0.882385	-0.697647	-0.608063	-0.490054	-0.810885	-0.416364	0.635985	0.827805	0.77212	0.622878	0.758269	0.531005	0.636935	0.651208	0.671274	0.466099	0.601072	0.441265	0.665385
YDL099W	BUG1	4	283931	0.419767	0.610804	0.722249	0.743012	0.597962	0.739845	0.762181	0.662798	-0.590943	-0.54966	-0.531898	-0.542673	-0.468277	-0.63072	-0.855778	-0.711174	-0.55833	-0.842467	-1.07645	-1.10342	-0.71429	0.756454
YDL098C	SNU23	4	284873	-0.611265	-0.256407	-0.262204	-0.25749	-0.0990752	0.0362001	0.115474	-0.259949	0.421999	0.257255	0.368662	0.363454	0.214796	0.188344	0.0976395	0.220493	0.184271	0.266298	-0.174031	0.0283195	-0.120939	0.163502
YDL097C	RPN6	4	286043	0.178114	0.112126	0.255257	0.217923	0.276652	0.177119	0.142359	0.00895584	-0.48546	0.0463663	0.126831	0.101765	0.0301202	0.0250284	-0.106074	-0.00980809	-0.0167816	0.0467775	-0.0564783	-0.0890452	-0.291894	-0.000348971
YDL096C	OPI6	4	287161	-0.0690006	-0.0423715	0.167454	0.140194	-0.0915518	0.18355	0.00599696	-0.185281	-0.00597007	-0.0267986	0.0824513	0.163507	0.145072	0.118668	-0.291481	-0.0841965	-0.0947049	0.00926104	0.0153204	-0.174238	0.115189	0.131595
YDL095W	PMT1	4	288285	-0.694269	-0.140357	-0.409018	-0.363302	-0.268764	-0.144799	0.0403669	-0.349026	0.0686175	0.098314	0.213724	0.163402	-0.139002	-0.135311	-0.0822345	0.0497027	0.369253	-0.2643	-0.641164	-0.642086	-0.305967	1.11623
YDL094C	YDL094C	4	289826	-0.294564	-0.064279	-0.0994087	-0.165047	-0.0917178	-0.11697	0.0311439	-0.206452	0.137247	0.109122	0.230185	0.216887	0.0707974	0.0363776	0.131865	0.204936	0.318397	0.0466115	-0.145379	-0.232288	-0.46971	0.0136903
YDL093W	PMT5	4	291024	-0.301985	0.119392	-0.0812745	-0.0463814	-0.0943439	-0.0489513	0.109971	-0.182361	-0.0912567	0.0428743	-0.00707178	0.018237	0.0653715	-0.00783839	-0.146351	0.0132975	0.137065	0.00650662	-0.146384	-0.148698	-0.190974	0.661847
YDL092W	SRP14	4	293001	0.777058	0.744903	0.771202	0.790427	0.80939	0.660219	0.580395	-1.19016	-0.820702	-0.907313	-0.796011	-0.797689	-0.94114	-0.973358	-1.1271	-0.947863	-0.942768	-0.798425	-0.942752	-0.993812	-1.28269	-0.986777
YDL091C	UBX3	4	294075	-0.432005	-0.172586	-0.106005	-0.119914	0.0263533	0.0168668	0.110653	-0.160024	0.106215	0.197253	0.239432	0.278052	0.161629	0.101031	0.212066	0.248324	0.31341	0.123701	-0.0856041	-0.094862	-0.30307	0.0518577
YDL090C	RAM1	4	295681	-0.183432	0.0278247	0.091647	0.114181	0.152523	0.0718981	0.11099	-0.000844095	0.602411	-0.356268	-0.273591	-0.267555	-0.384076	-0.425466	-0.431304	-0.299114	-0.182191	-0.46653	-0.622274	-0.679827	-0.705719	0.211913
YDL089W	NUR1	4	297547	-0.0842306	0.125856	0.116688	0.0456222	0.0768613	0.0747144	0.0676781	-0.0206321	0.10106	0.0994962	0.152938	0.150917	0.0910849	0.190194	-0.0679475	0.0272358	-0.0273013	0.161901	-0.087613	0.0594791	-0.0752923	-0.194646
YDL088C	ASM4	4	299210	-0.0473521	-0.131043	-0.00760657	0.0154494	-0.024663	-0.0569193	-0.189857	-0.0665457	-0.168274	-0.0703935	-0.0211297	-0.00660172	0.121137	0.145746	0.0888818	0.227415	0.025575	0.291769	0.43192	0.519024	0.320767	-0.308805
YDL087C	LUC7	4	300606	-0.125097	-0.0121929	-0.0695741	-0.128307	0.00919982	-0.11827	0.0130179	-0.113568	0.0107909	0.0779924	0.169476	0.123755	0.0710672	0.0634035	0.242918	0.260753	0.253961	0.117135	-0.0489282	0.0465858	-0.0672696	0.109121
YDL086W	YDL086W	4	301823	-0.144028	-0.234829	-0.0793729	0.0303501	0.14067	0.102256	0.0703432	0.0736248	0.107101	-0.0807352	-0.042368	-0.0661584	-0.071266	0.119578	0.0447832	0.102856	0.0263378	0.121409	0.156619	0.103463	0.0598753	-0.33993
YDL085C-A	YDL085C-A	4	302567	-0.118192	0.0863258	0.0137378	-0.0583906	-0.094926	-0.125401	-0.0856522	0.0541114	-0.408869	-0.000549539	0.137645	0.114854	0.129922	0.178797	0.312649	0.413995	0.280105	0.17476	0.307364	0.331162	0.268078	-0.0718314
YDL085W	NDE2	4	304029	0.0462531	0.38496	0.41422	0.417271	0.439993	0.606753	0.611056	0.433724	-0.296213	-0.367195	-0.200304	-0.247218	-0.348266	-0.341479	-0.604403	-0.536629	-0.272858	-0.485306	-0.846628	-0.832449	-0.463874	0.276285
YDL084W	SUB2	4	305907	-0.464189	-0.106712	-0.0756879	-0.13046	-0.0645603	-0.035072	0.137115	-0.13316	0.298183	0.231049	0.315572	0.281388	0.0572486	0.0305	0.121525	0.125928	0.315798	-0.0142673	-0.348743	-0.413011	-0.452433	-0.0210426
YDL083C	RPS16B	4	307357	-0.675925	-0.134342	-0.37131	-0.232459	-0.3747	-0.0671386	-0.012197	-0.170505	-0.377346	0.0485977	-0.072701	0.0394002	0.133229	-0.0588115	-0.106782	0.106663	0.285757	-0.305724	-0.124111	-0.457037	0.0739567	1.46909
YDL082W	RPL13A	4	308906	-0.625264	-0.132124	-0.0929259	-0.23943	-0.389238	-0.116239	0.0809667	-0.266337	-1.07531	0.513208	0.762465	0.660505	0.43056	0.443774	0.419971	0.513081	0.805589	0.236567	0.0807732	-0.126833	0.363388	0.880195
YDL081C	RPP1A	4	309962	-0.419319	-0.0717293	-0.0800689	-0.0815443	-0.0055	-0.010146	0.100947	-0.138391	0.197153	0.0401752	0.146271	0.17449	-0.0690011	-0.00993285	-0.0662268	-0.0469994	0.0689659	-0.0351893	-0.447091	-0.414314	-0.294747	-0.0106942
YDL080C	THI3	4	311556	0.000808832	-0.208642	0.00985308	0.13877	0.0965834	0.0706073	0.000130382	0.207054	0.110379	-0.0766368	0.0169251	0.0725714	-0.257117	0.151059	-0.0849026	0.110192	0.00736624	-0.166648	-0.263938	-0.658598	-0.21764	-0.273492
YDL079C	MRK1	4	313849	-0.584	-0.224445	-0.209662	-0.201116	0.047063	0.119543	0.250274	-0.139816	0.15433	0.225704	0.381656	0.379129	0.131372	0.16935	-0.239672	-0.167415	-0.0900168	0.0201618	-0.532728	-0.503179	-0.216622	0.194482
YDL078C	MDH3	4	315872	-0.0523881	0.330891	0.307489	0.0756076	-0.167146	0.134828	0.162766	-0.114192	-0.031812	-0.0230272	0.0822031	0.0180104	-0.105098	-0.102241	-0.148549	-0.00675244	0.115746	0.158436	0.0766793	-0.0781438	0.0718019	0.710838
YDL077C	VAM6	4	318545	-0.526857	-0.0788678	-0.160402	-0.213711	0.00873699	0.0502796	0.200434	-0.116353	0.170638	0.262909	0.413364	0.346943	0.0332064	0.00670768	0.112226	0.0761091	0.355322	-0.00576724	-0.501047	-0.471897	-0.414807	0.26384
YDL076C	RXT3	4	321110	0.00379027	-0.0269582	0.170301	0.188421	0.255736	0.124872	0.102934	0.586145	0.513314	-0.623267	-0.465109	-0.445312	-0.610589	-0.586351	-1.14051	-1.04261	-0.917706	-0.49127	-0.988986	-0.757682	-0.73833	-0.755514
YDL075W	RPL31A	4	322607	-0.67381	-0.225213	-0.276184	-0.301498	-0.18816	-0.0368078	-0.0850957	-0.133756	-0.0949818	-0.0705273	-0.0557309	-0.150846	-0.0462009	-0.12809	0.189975	0.386671	0.340941	-0.0687987	0.0251106	-0.180114	-0.654629	0.79186
YDL074C	BRE1	4	325098	-0.891544	-0.348902	-0.335388	-0.203543	-0.103347	0.0851173	0.301619	-0.0258981	0.425291	0.352844	0.484535	0.425385	0.0305964	0.146237	-0.360362	-0.249742	-0.192977	-0.229799	-0.85769	-0.903196	-0.383487	1.09658
YDL073W	YDL073W	4	328090	-0.100661	-0.116913	-0.000327968	0.102478	0.202294	0.0640245	0.105522	0.287666	0.592392	-0.675492	-0.577151	-0.544004	-0.617069	-0.715306	-0.817503	-0.775857	-0.613853	-0.61027	-0.803972	-0.911614	-0.80646	-0.431445
YDL072C	YET3	4	330141	-0.509124	-0.176751	-0.181834	-0.154482	0.0317	-0.103526	0.112787	-0.0494608	0.159326	0.212649	0.259131	0.250814	0.0720411	0.13854	0.0585376	0.174159	0.173566	-0.037855	-0.290631	-0.321442	-0.268403	0.164802
YDL071C	YDL071C	4	330853	0.257413	0.0910983	0.206281	0.173774	0.00676721	-0.0446515	-0.138689	0.0620277	-0.0114926	-0.146857	-0.0748788	-0.0559315	-0.00747724	0.10063	-0.0362363	0.105087	-0.116208	0.181765	0.203087	0.273828	0.0851703	-0.392849
YDL070W	BDF2	4	331982	-0.0268401	-0.0883168	-0.0530541	-0.0300362	0.0927407	-0.00409586	-0.0873287	0.0483909	-0.126044	-0.145117	-0.0352952	-0.00278579	-0.00358498	0.116899	-0.00972085	0.094598	-0.0322296	0.117427	0.0420862	0.150858	0.177624	-0.392118
YDL069C	CBS1	4	333465	-0.599491	-0.102148	-0.0244455	-0.0448129	-0.0535538	0.0797429	0.206238	-0.0909833	-0.217845	0.477591	0.632935	0.5696	0.337291	0.417808	0.220925	0.30726	0.364079	0.269066	-0.292469	-0.142849	-0.185672	0.427731
YDL068W	YDL068W	4	333664	-0.42318	-0.0613402	0.0168751	0.0140905	-0.0272569	0.0863171	0.162797	-0.144361	0.27066	0.219725	0.371501	0.41552	0.184616	0.327906	-0.209941	-0.0751979	-0.0773706	0.19587	-0.146491	-0.0940526	0.116766	0.0178509
YDL067C	COX9	4	334306	-0.137688	0.246454	-0.0548878	-0.106471	-0.186521	-0.0801719	-0.152948	-0.122444	-0.115567	-0.1916	-0.0863848	-0.240027	-0.209923	-0.106003	-0.206697	0.072219	0.0789123	-0.0572156	-0.0972166	-0.213059	-0.0145849	0.387137
YDL066W	IDP1	4	335478	0.0786814	0.101636	0.113804	0.177081	0.0704699	-0.0954181	-0.0381402	-0.159487	-0.0811924	0.0939622	0.131103	0.16549	0.211562	0.243618	0.0400888	0.153807	0.0597318	0.220771	0.18245	0.279548	0.250714	-0.162458
YDL065C	PEX19	4	336763	-0.153936	-0.0978915	-0.106516	0.0423548	0.0136188	-0.118794	-0.137086	-0.0239999	-0.0127854	-0.0690527	0.00245058	0.069654	0.0654746	0.162837	0.0637536	0.243073	0.117863	0.0911469	0.137318	0.153092	0.213726	-0.254002
YDL064W	UBC9	4	337778	0.393887	0.257112	0.322314	0.223869	0.0371951	0.0732952	-0.157172	-0.0820529	-0.260528	-0.127049	-0.14734	-0.0963526	0.0209577	0.119605	-0.0970498	0.103648	-0.156943	0.311823	0.457539	0.516023	0.155441	-0.252172
YDL063C	SYO1	4	339203	-0.583899	-0.181053	-0.235044	-0.217444	-0.155	-0.109755	-0.0592368	0.0997043	0.57762	0.00884194	0.20493	0.130158	-0.117344	-0.0188521	-0.348178	-0.317704	-0.261316	-0.0660747	-0.784271	-0.458273	-0.436675	0.113785
YDL062W	YDL062W	4	340069	-0.737343	-0.0336086	-0.265919	-0.204801	-0.285763	0.121352	0.0881328	-0.105188	-0.0934486	-0.130897	-0.156218	-0.174693	-0.0721789	-0.0934375	-0.365938	-0.192011	-0.0471419	-0.493813	-0.532911	-0.753545	-0.296939	1.42008
YDL061C	RPS29B	4	340713	-0.633417	-0.171615	-0.319613	-0.279977	-0.235793	0.092451	0.10293	0.0385005	-0.250759	0.0665821	0.0908287	0.0121415	-0.0894366	-0.0577795	-0.0798152	-0.0665521	0.16961	-0.307674	-0.583206	-0.644501	-0.125213	1.43692
YDL060W	TSR1	4	342802	-0.566816	0.0247614	-0.168616	-0.21804	-0.140401	0.0977464	0.137953	-0.206416	0.131892	0.132227	0.257627	0.17708	0.0203057	-0.017148	-0.146806	-0.168441	0.0849743	-0.114713	-0.610385	-0.570125	-0.357767	1.10537
YDL059C	RAD59	4	344595	-0.0242601	-0.023007	0.0633764	0.0313622	-0.0561798	-0.129345	-0.155522	-0.0813037	0.227424	-0.0776223	-0.0129475	0.00505095	-0.00552256	0.0570322	0.00706658	0.0952174	0.00968357	0.0681911	0.00549172	0.0325082	0.0961274	-0.10181
YDL058W	USO1	4	348351	0.858438	0.838675	0.95135	0.992128	1.01916	0.874559	0.907515	0.762645	-1.08401	-1.11261	-1.09914	-1.12983	-1.15081	-1.22748	-1.18121	-1.12882	-1.03472	-1.26574	-1.30939	-1.39633	-1.12207	-0.290624
YDL057W	YDL057W	4	351927	-0.376423	-0.288723	-0.200621	-0.0304325	0.139102	0.121634	0.0600459	-0.0531636	0.232002	0.0125102	0.110415	0.0319515	0.0625454	0.102853	0.0258769	0.0723217	0.0635027	0.150956	0.0111194	0.0711729	-0.109353	-0.19517
YDL056W	MBP1	4	354127	-0.405827	-0.182315	-0.141131	-0.166504	0.0773541	0.0616207	0.0335115	0.04928	-0.105565	-0.142988	0.0555975	0.0876499	-0.0328521	0.0104598	0.0232269	0.166507	0.120821	-0.127142	-0.266016	-0.278444	-0.218433	0.18058
YDL055C	PSA1	4	356216	-0.47696	-0.324589	-0.231427	-0.230188	-0.0502447	-0.0474635	0.128736	-0.304542	0.321552	0.249674	0.31136	0.240136	-0.063735	-0.00642021	0.160057	0.143863	0.343547	0.0401123	-0.244629	-0.304165	-0.48557	-0.038619
YDL054C	MCH1	4	360555	-0.411798	0.0422015	-0.128476	-0.100245	-0.12489	-0.0578309	0.220871	-0.201034	0.300207	0.198176	0.246821	0.200315	-0.00464154	-0.0142748	-0.19573	-0.0940429	0.143427	-0.0280176	-0.479886	-0.414293	-0.167996	0.715487
YDL053C	PBP4	4	361977	-0.717892	-0.12	-0.192731	-0.157846	0.0218137	0.176703	0.306267	-0.17496	0.289624	0.335095	0.435496	0.368654	0.175801	0.191789	-0.41753	-0.309345	-0.255475	0.0881431	-0.782582	-0.482207	-0.28964	0.414802
YDL052C	SLC1	4	363127	-0.264188	-0.200733	-0.142046	-0.114725	-0.100599	-0.0895848	-0.21818	-0.118699	-0.0175898	-0.0379214	0.0175307	-0.0271782	-0.018982	0.0586617	0.126716	0.294879	0.206973	0.0294276	0.123299	0.0204348	-0.247742	0.0164112
YDL051W	LHP1	4	364365	-0.493482	-0.0640926	-0.139925	-0.0520361	0.107103	-0.0265334	0.174153	-0.0704138	-0.0414144	0.109493	0.0855328	0.167771	0.0459399	0.173526	-0.050294	0.0353793	0.0335741	-0.00115121	-0.35815	-0.185439	-0.210658	0.085808
YDL050C	YDL050C	4	364631	-0.410537	-0.170262	-0.0122979	-0.047744	0.0426595	-0.0151906	0.154145	-0.1202	0.353396	0.264333	0.384338	0.336456	0.156617	0.192355	-0.0374157	0.0598723	0.106333	0.101565	-0.340643	-0.26503	-0.514485	-0.216989
YDL049C	KNH1	4	365471	-0.644573	0.0383352	-0.181989	-0.164355	-0.201306	0.0402107	0.0384929	-0.183276	-0.144032	-0.086791	-0.0410711	-0.151614	-0.0367426	-0.20186	-0.138533	0.0631962	0.193758	-0.344849	-0.475364	-0.634719	-0.777545	1.61548
YDL048C	STP4	4	367475	-0.87188	-0.442915	-0.247011	-0.188386	0.04504	0.00515431	0.213545	-0.041466	0.334557	0.265578	0.382741	0.337076	0.0711515	0.223735	0.154753	0.271582	0.310427	-0.107285	-0.378276	-0.651578	-0.644077	0.0942502
YDL047W	SIT4	4	370238	-0.149674	0.0363678	0.0271155	-0.121872	-0.191258	-0.123215	-0.127311	-0.204185	0.0602823	0.0405682	0.105106	0.123711	-0.0117823	0.110333	0.0857948	0.16449	0.204715	0.125656	0.113516	0.0366357	-0.0618487	-0.013993
YDL046W	NPC2	4	371500	-0.212492	-0.0862092	0.0408896	0.0227052	0.10209	0.0552641	0.109507	-0.19941	0.183493	0.0314849	0.162182	0.113656	0.0442055	0.0987639	-0.0749526	0.00330473	-0.0676204	0.123593	-0.0958001	0.0186347	-0.347131	-0.328934
YDL045W-A	MRP10	4	372391	-0.141269	-0.118737	-0.056676	-0.105468	-0.075361	-0.122755	-0.199557	-0.0560387	0.013681	-0.13302	0.0166574	0.0203794	-0.0123055	0.137329	0.0245176	0.120319	0.0462004	0.177945	0.248754	0.225268	0.0265116	-0.289278
YDL045C	FAD1	4	373148	-0.0639933	-0.140319	0.0216111	0.0949021	0.0260791	0.0308772	-0.0958068	-0.186247	-0.144811	-0.0623797	-0.0103461	0.00256021	0.0459789	0.151288	0.0996906	0.229185	0.0866834	0.130723	0.174947	0.191445	-0.0875337	-0.140204
YDL044C	MTF2	4	374628	-0.196048	-0.0220426	0.130752	0.0746714	0.106432	0.0475413	0.0735376	-0.0984236	0.194083	0.074205	0.212259	0.167586	0.037939	0.105362	-0.0956887	0.00966231	0.0380889	0.139105	-0.209847	-0.0857197	-0.141451	-0.233722
YDL043C	PRP11	4	376080	-0.0773079	0.320326	0.373247	0.235197	-0.399249	0.10272	-0.0929536	-0.105075	-0.616597	-0.419907	-0.463554	-0.437973	-0.088638	-0.233831	-0.462887	-0.0646108	-0.224219	-0.240552	0.0103813	-0.203042	0.2743	1.11721
YDL042C	SIR2	4	377601	-0.46296	0.0177934	-0.122496	-0.200022	-0.0328505	-0.0745041	0.0143387	-0.148588	0.115681	0.0496606	0.243218	0.176142	-0.0861581	0.0779487	0.0348363	0.154175	0.273803	-0.053746	-0.375929	-0.335648	-0.401337	-0.00178721
YDL041W	YDL041W	4	378278	0.119048	0.128908	0.109938	0.0877204	-0.00750859	-0.0323626	-0.0381769	-0.142045	0.031653	-0.0508443	-0.0845732	-0.0582156	-0.0326613	-0.0190099	-0.146419	-0.0478982	-0.00601888	0.0308425	0.0481862	0.037331	-0.11652	-0.164431
YDL040C	NAT1	4	380156	-0.548139	0.160861	0.368336	0.305567	0.0751305	0.190444	0.261934	-0.0188663	0.630509	-0.241766	-0.180792	-0.19632	-0.363029	-0.393727	-0.694277	-0.381439	-0.398989	-0.571784	-0.900625	-0.942877	-0.793317	0.544278
YDL039C	PRM7	4	383033	-0.397556	0.065133	-0.144636	-0.103784	-0.177265	0.0836869	0.108223	-0.0348601	-0.12252	-0.178234	-0.078659	-0.13514	-0.0944349	-0.0319715	-0.254365	-0.00264957	-0.0168489	-0.298918	-0.268981	-0.489615	0.0657903	0.556869
YDL037C	BSC1	4	385094	-0.417443	0.0689339	0.0222092	-0.086367	-0.132641	0.126723	0.0936272	0.0450404	0.0827426	-0.158869	-0.15692	-0.0866083	-0.399872	-0.45788	-0.0863948	-0.0370595	0.164681	-0.298051	-0.296505	-0.488101	-0.520282	0.747485
YDL037C	BSC1	4	385094	-1.03707	-0.612042	-0.600915	-0.617275	-0.631353	-0.395457	-0.376386	-0.730255	-0.658043	0.624158	0.775693	0.78129	0.653419	0.759325	0.694452	0.741276	0.777233	0.64064	0.574942	0.384286	0.273832	0.655381
YDL036C	PUS9	4	388207	-0.577676	0.105863	-0.260173	-0.194849	-0.324307	-0.0540485	0.0414791	-0.155233	0.121976	0.129422	0.155781	0.104739	0.0661629	-0.127607	-0.0689684	0.0274065	0.340631	-0.344968	-0.418388	-0.661988	-0.245675	1.01392
YDL035C	GPR1	4	390614	-0.585012	0.00624462	-0.175689	-0.180093	-0.14748	0.0423141	0.0814602	-0.0248417	-0.183485	-0.129925	-0.0863684	-0.134984	-0.228021	-0.22449	-0.0750234	0.0563827	0.207795	-0.231691	-0.497946	-0.306928	-0.403107	1.28012
YDL034W	YDL034W	4	391955	-0.209714	-0.0100964	0.0410554	-0.0411844	0.0409291	0.0422268	0.170522	-0.161358	0.391267	0.0718701	0.166593	0.149895	-0.0364622	0.018953	-0.30794	-0.255338	-0.251492	-0.0154082	-0.389248	-0.355753	-0.309078	-0.101679
YDL033C	SLM3	4	393285	0.00630968	-0.116639	0.0188983	0.0229163	-0.0514609	-0.0908413	-0.191423	-0.0193604	-0.0431825	-0.0584395	-0.00190037	0.0424323	0.0323941	0.0980896	0.0909641	0.281274	0.102008	0.149233	0.283849	0.27956	0.102777	-0.230488
YDL032W	YDL032W	4	393845	-0.266346	0.0318869	-0.0558802	-0.0664899	-0.0290416	-0.00280924	0.0196181	-0.0993902	0.0633094	0.0346374	0.154243	0.110143	0.00667305	0.0032818	0.0175824	0.0452545	0.14272	0.0709077	-0.134439	-0.200944	-0.152766	0.692909
YDL031W	DBP10	4	395710	0.366804	0.178495	0.188229	0.139757	-0.0597929	-0.0701906	-0.352912	0.064358	-0.163321	-0.572662	-0.499295	-0.508884	-0.437598	-0.243997	-0.269735	-0.160817	-0.319267	0.0430677	0.253749	0.321469	-0.0968614	-0.616076
YDL030W	PRP9	4	398333	-0.105351	-0.120972	0.0175088	0.0846584	0.115966	0.0292333	0.123922	-0.356349	0.335907	0.0982247	0.209583	0.19455	0.0825224	0.230309	0.155557	0.149481	0.181634	0.140936	0.0400519	-0.00152695	-0.0898893	-0.062354
YDL029W	ARP2	4	399989	-0.654955	0.0390965	-0.226089	-0.146035	-0.012562	-0.0464033	0.191139	0.0299407	0.0610709	0.102434	0.244196	0.173812	-0.00794781	0.0527494	0.00934739	0.0880719	0.324451	-0.0672687	-0.5575	-0.380387	-0.24045	0.466615
YDL028C	MPS1	4	402144	0.277084	0.428443	0.497924	0.548177	0.605556	0.610573	0.529886	0.533297	-0.115125	-0.368547	-0.26347	-0.260749	-0.417862	-0.390848	-0.549455	-0.497958	-0.376308	-0.379714	-0.768654	-0.691261	-0.716422	0.0569442
YDL027C	YDL027C	4	404326	-0.568968	-0.270069	-0.315422	-0.238072	-0.0410205	-0.0385915	0.0383532	-0.0503554	0.347033	0.0172461	0.144902	0.165623	-0.0172496	0.0154251	0.0761051	0.153378	0.222073	-0.041396	-0.323768	-0.37065	-0.145481	-0.0972898
YDL026W	YDL026W	4	404904	-0.4831	0.11636	-0.192755	-0.158791	-0.245052	-0.0392732	0.0301225	-0.0835477	-0.053819	0.0599165	0.10578	0.108607	0.0159641	-0.0885796	-0.196005	-0.0413565	0.177748	-0.231347	-0.409138	-0.485949	-0.110396	1.07943
YDL025C	RTK1	4	406275	0.0338687	0.112992	0.0532241	-0.0138431	-0.00208998	-0.0940851	0.0211001	-0.0234584	0.1029	-0.0188494	-0.00316045	0.0328122	-0.0059769	0.0457435	0.0595476	0.176853	0.124417	0.101188	0.0782875	0.137897	-0.0258475	-0.177887
YDL024C	DIA3	4	409154	-0.270412	0.0354969	0.0397905	-0.0616609	-0.0867904	-0.042637	0.0316073	0.00867384	0.0356266	-0.012079	0.10804	0.112685	-0.00648736	0.0264178	-0.0210269	0.0963289	0.163626	0.0427232	-0.121315	-0.142941	-0.139164	0.357016
YDL023C	YDL023C	4	411921	-0.785854	-0.271969	-0.502001	-0.351596	-0.459144	-0.367626	-0.112748	-0.142811	-0.0874684	0.0505924	-0.0325011	-0.0484692	0.0288909	-0.0639275	-0.0174461	0.0837704	0.247368	-0.203594	-0.294171	-0.441468	-0.427136	1.65291
YDL022W	GPD1	4	412412	-0.415377	-0.176602	-0.147321	-0.13073	0.0412194	0.0674581	-0.162726	0.133876	-0.0532785	-0.147043	-0.0695264	0.0463277	0.00957287	0.145189	0.0351036	0.264012	0.028114	0.00487501	0.0373589	-0.194166	0.109943	-0.305534
YDL021W	GPM2	4	414420	-0.387211	-0.117272	-0.117438	-0.0772816	0.0404999	-0.032388	0.0310011	-0.0432898	0.0123421	0.124694	0.185843	0.235065	0.102897	0.210109	0.217545	0.266943	0.283942	0.0865809	-0.0574603	-0.0969013	-0.127634	-0.034183
YDL020C	RPN4	4	415910	-0.532909	-0.267241	-0.19833	-0.0415627	0.11763	0.00471815	0.123442	0.0214473	0.210903	0.0663409	0.169404	0.14704	0.0118304	0.114536	0.027543	0.101711	0.0805006	-0.0462772	-0.263111	-0.27955	-0.193833	-0.214657
YDL019C	OSH2	4	419588	-0.0943154	0.199448	0.117132	0.103151	0.0234319	0.178575	-0.166164	0.391818	-0.235504	-0.0864954	-0.125207	-0.175879	0.0832119	-0.204986	-0.120684	-0.135263	-0.203762	0.0471961	-0.0126574	-0.00603479	0.250684	0.447417
YDL018C	ERP3	4	423171	-0.241275	0.138359	0.0791413	0.132827	-0.0385632	0.168681	0.0147158	0.174729	-0.18938	-0.190504	-0.186	-0.15172	0.0492521	-0.0190673	-0.219176	0.111838	-0.0392882	-0.119807	-0.213291	-0.333716	-0.05473	0.478487
YDL017W	CDC7	4	424970	-0.442011	-0.0494597	-0.0762057	-0.0624156	0.0291854	0.0296437	0.131861	-0.0715678	0.242945	0.120475	0.286023	0.265028	0.0594931	0.0811665	0.0495691	0.164873	0.186044	0.0542562	-0.317017	-0.271639	-0.224033	0.0284887
YDL016C	YDL016C	4	425721	-0.734442	-0.156926	-0.225249	-0.225125	-0.0344782	0.165114	0.275792	-0.0515609	0.247602	0.183472	0.331758	0.272003	-0.026188	-0.0175714	-0.048382	0.0567451	0.304868	-0.119754	-0.710916	-0.675997	-0.48359	0.872163
YDL015C	TSC13	4	426468	-0.184216	0.019383	0.0784129	-0.0500986	-0.0366894	0.0472721	-0.0241959	-0.0987575	0.137456	0.136388	0.186448	0.224363	-0.0160277	0.144281	0.0106734	0.0653093	0.0371685	0.106544	-0.0679466	-0.125749	-0.0928069	-0.0992909
YDL014W	NOP1	4	427855	-0.184958	0.136034	0.0943893	-0.0154194	0.0263654	0.0838695	0.0739062	0.303815	-0.015905	-0.031562	0.0835296	0.0290825	-0.103457	-0.0357287	-0.0829735	-0.0179174	0.070541	-0.0363198	-0.252569	-0.286096	-0.187806	-0.117642
YDL013W	SLX5	4	429996	-0.0225853	-0.144641	0.0206066	0.000420126	-0.0892086	-0.032905	-0.120832	0.0640958	0.00901904	-0.0565478	0.0530893	0.059834	-0.015537	0.139782	0.137188	0.181219	0.0983164	0.21001	0.198143	0.158058	0.119909	-0.278098
YDL012C	YDL012C	4	431312	0.0615888	-0.184853	0.12533	0.164801	-0.100684	-0.085071	-0.164515	0.078629	-0.029849	-0.114529	-0.0219018	0.0312097	0.0689767	0.242025	0.0181867	0.0490672	0.00874741	0.136273	0.200658	0.268715	0.387109	-0.143464
YDL011C	YDL011C	4	432469	-0.402183	-0.0193897	0.0248119	0.116389	0.146509	0.202813	0.219797	0.150865	0.830954	-0.527155	-0.561336	-0.488529	-0.515491	-0.39777	-0.752014	-0.647067	-0.711253	-0.633334	-0.894612	-0.967631	-0.741143	-0.161783
YDL010W	GRX6	4	432677	-0.0595795	0.129079	0.112798	0.0766038	-0.0212627	-0.0589752	0.00102184	-0.030406	0.0392475	0.012868	0.174826	0.122008	0.044769	0.136185	-0.150552	0.0398911	0.045241	0.119236	-0.038594	0.019654	0.157363	0.0179182
YDL009C	YDL009C	4	433086	-0.208328	0.02291	0.0980523	0.058988	0.112235	0.0401101	0.12322	-0.224657	0.0721405	0.272352	0.377391	0.36454	0.1948	0.341831	-0.113759	0.0931494	-0.0234994	0.257652	-0.249219	-0.0767342	-0.122057	-0.174778
YDL008W	APC11	4	433745	-0.530252	-0.0935852	-0.0820649	-0.0923145	-0.21407	-0.0163117	0.138178	-0.10967	0.138928	0.164271	0.286621	0.259376	0.0175084	-0.0729662	0.0551418	0.143485	0.392773	-0.169436	-0.36956	-0.544851	-0.16836	0.244933
YDL007W	RPT2	4	438703	-0.544804	-0.0927779	-0.165779	-0.121025	-0.224852	-0.0661067	0.0661388	-0.0789488	0.23101	0.157897	0.267562	0.148457	-0.0631613	-0.156835	-0.0528662	0.0533626	0.383323	-0.185644	-0.404119	-0.532736	-0.335941	0.654013
YDL006W	PTC1	4	440331	-0.0400177	-0.0559437	-0.0121488	-0.0111805	0.0345971	-0.0600632	-0.0482861	0.0253456	0.045421	-0.00304218	0.0636578	0.0274958	-0.0104005	0.124957	0.0887328	0.186523	0.0884486	0.138521	0.0562796	0.0966334	-0.0829265	-0.0954706
YDL005C	MED2	4	441661	-0.416823	-0.230636	-0.205102	-0.0937442	0.096611	0.153029	0.067661	0.174983	0.0152013	0.0194527	0.114791	0.1216	0.0228401	0.114686	0.0419595	0.149695	0.0983829	0.0900137	-0.148871	-0.160214	0.00586408	-0.226685
YDL004W	ATP16	4	443270	-0.742026	-0.248214	-0.182459	-0.153757	-0.165139	0.0876661	0.115818	0.32288	-0.140067	0.150773	0.0956706	0.0236958	-0.0752468	-0.335424	0.189785	0.0619853	0.30726	-0.255177	-0.344649	-0.70147	-0.284679	1.38259
YDL003W	MCD1	4	445533	-0.235661	0.11058	0.042915	0.00376676	-0.0107245	0.00641566	0.0164124	0.0183233	0.134841	0.0330752	0.194601	0.160781	0.0607272	0.139882	-0.196285	-0.0691284	-0.0691074	0.102155	-0.264433	-0.189863	0.0597055	-0.041092
YDL002C	NHP10	4	447272	-0.665883	0.0790598	-0.117434	0.0775617	-0.261455	0.096893	-0.0325402	0.0197493	-0.301573	-0.248118	-0.218861	-0.25022	0.16473	-0.199278	-0.345357	-0.129042	-0.157926	-0.61582	-0.427246	-0.597988	-0.00444312	1.54304
YDL001W	RMD1	4	448630	-0.355677	0.119079	-0.0308107	-0.113284	0.0413929	0.0413266	0.081714	0.00234755	0.12713	0.0582387	0.234135	0.203517	-0.0349516	0.0494004	-0.148339	-0.0109512	0.0548519	0.00993113	-0.475033	-0.330366	-0.134359	-0.11455
YDR001C	NTH1	4	451347	-0.293175	0.108247	0.0795513	-0.0222536	-0.0816522	0.233421	0.243106	-0.0346286	0.199956	0.218191	0.300206	0.235445	0.0759264	0.053731	-0.32897	-0.219282	-0.0870254	-0.00728014	-0.56458	-0.351443	0.0387172	0.302369
YDR002W	YRB1	4	453347	-0.561578	-0.199484	-0.178225	-0.252307	-0.266216	-0.151974	0.0311935	-0.142586	0.331533	0.11214	0.243179	0.211425	-0.1046	-0.059745	-0.0358772	0.119419	0.28379	-0.150513	-0.426405	-0.440416	-0.594572	0.476465
YDR003W	RCR2	4	454438	-0.604033	-0.190882	-0.10909	-0.187302	-0.11394	0.0453493	0.259407	0.064866	0.25522	0.103748	0.297449	0.339345	-0.03183	0.112507	-0.207343	-0.0506316	0.0946137	-0.122744	-0.522398	-0.663533	-0.448539	0.460601
YDR004W	RAD57	4	455892	0.744171	0.625673	0.561202	0.510634	0.392357	0.420295	0.263318	0.193364	0.201502	-1.0529	-0.947488	-0.89379	-0.895779	-0.900749	-0.755701	-0.581256	-0.73465	-0.561119	-0.418715	-0.524147	-0.741825	-0.703599
YDR005C	MAF1	4	457469	-0.646267	-0.308932	-0.157177	-0.0772008	-0.0578203	0.0342861	0.140661	0.0291684	0.268907	0.210338	0.325889	0.271418	0.0550396	0.00287551	0.082152	0.101958	0.25399	-0.0971922	-0.37987	-0.419891	-0.371701	0.681847
YDR006C	SOK1	4	459894	-0.404419	0.0276275	-0.0257248	-0.0843564	-0.14786	-0.0490252	0.0211525	-0.0210888	0.139672	0.0293732	0.148689	0.0953817	-0.0598608	-0.0645832	-0.0369296	0.0465894	0.147411	-0.110719	-0.230276	-0.344434	-0.480926	0.385254
YDR007W	TRP1	4	462179	-0.0509942	0.00336265	0.089034	-0.0407162	0.0238353	-0.0236575	-0.0751887	-0.0272827	-0.440403	0.127611	0.21502	0.231601	0.213765	0.306297	0.12777	0.219656	0.161537	0.384818	0.255025	0.360184	0.268975	-0.093396
YDR008C	YDR008C	4	462427	-0.237589	-0.118046	-0.0276733	-0.081583	0.0219096	0.00259345	0.164548	-0.0702651	-0.0681295	0.311362	0.432787	0.455297	0.303196	0.413961	0.0737345	0.201443	0.129771	0.391703	-0.0482852	0.0622894	0.164765	-0.108103
YDR009W	GAL3	4	464215	-0.735502	-0.139719	-0.190848	-0.204827	-0.098194	-0.0479981	0.156212	-0.0764765	0.10133	0.0609782	0.220035	0.123035	-0.087463	-0.0584496	0.0704153	0.170606	0.3868	-0.152172	-0.485231	-0.574201	-0.523018	1.24601
YDR010C	YDR010C	4	465217	-0.493336	-0.0536472	-0.0429257	-0.125588	-0.23713	-0.1705	0.00640904	-0.235586	0.129047	0.178018	0.313303	0.232845	0.0419655	0.104643	0.0563288	0.167962	0.296753	-0.107502	-0.33604	-0.371142	-0.217025	0.448739
YDR011W	SNQ2	4	468171	-0.523369	-0.0569456	-0.209973	-0.201127	-0.280785	-0.0256511	0.010715	-0.0559764	-0.305498	-0.161684	-0.172965	-0.283654	-0.138288	-0.222271	0.092957	0.204574	0.325672	-0.115606	-0.141162	-0.249025	-0.594594	1.09805
YDR012W	RPL4B	4	472397	-0.485007	0.00838268	-0.133391	-0.177439	-0.187365	-0.0236001	0.0591259	0.0304434	0.0180043	0.053766	0.141142	0.134573	0.0125704	-0.0360015	-0.252648	-0.105673	0.13005	-0.176182	-0.44185	-0.423185	-0.0896788	0.291629
YDR013W	PSF1	4	473470	-0.560536	-0.562347	-0.484357	-0.386786	-0.291824	-0.399818	-0.434429	0.168702	-0.138909	-0.0133769	0.0382469	0.0520551	0.164686	0.318441	0.119376	0.290582	-0.0122543	0.304753	0.354434	0.464649	0.349733	-0.215168
YDR014W	RAD61	4	475017	-0.227531	0.151233	0.0735008	0.173069	0.131429	0.283662	0.185479	0.449419	-0.00810852	-0.712629	-0.75773	-0.754562	-0.668659	-0.699908	-0.7372	-0.581329	-0.579272	-0.989834	-0.863128	-1.01994	-0.768827	0.616361
YDR015C	YDR015C	4	478079	-0.37944	0.0998674	0.248218	0.21333	0.11535	0.16563	0.368383	0.0600211	0.653155	0.00999852	0.278798	0.318102	-0.0495444	-0.0332476	-0.575269	-0.480906	-0.349846	-0.442054	-1.00051	-0.944679	-0.63202	-0.431727
YDR016C	DAD1	4	478616	-1.02899	-0.205194	-0.366082	-0.295405	-0.181991	-0.0691536	0.18326	-0.074947	0.0343821	0.300241	0.485922	0.479872	0.332226	0.255295	-0.0225567	0.131829	0.231477	0.0873892	-0.481636	-0.362027	-0.151746	0.576698
YDR017C	KCS1	4	480691	-0.306211	0.0859141	-0.0212876	-0.00795131	0.0030256	-0.0847549	-0.0333217	-0.003255	-0.0771867	-0.0766045	-0.0393725	0.00682679	-0.07654	0.0391106	-0.0133482	0.117285	0.114833	-0.0143545	-0.0930548	-0.0266298	-0.260046	-0.100714
YDR018C	YDR018C	4	483265	0.238406	0.179043	0.106519	0.112336	0.0517479	-0.064249	-0.135432	-0.00261869	-0.0762716	-0.17458	-0.126316	-0.103981	0.0262367	0.11993	-0.0872509	0.0233347	-0.134541	0.21585	0.22118	0.324708	0.17817	-0.459907
YDR019C	GCV1	4	484764	-0.932958	0.0428382	-0.171383	0.0937455	-0.367054	0.150945	0.0125008	0.459107	-0.311462	-0.292741	-0.210935	-0.132755	0.326837	-0.110881	-0.361936	-0.0293005	-0.0829207	-0.62508	-0.326276	-0.599915	-0.0872744	0.766999
YDR020C	DAS2	4	486095	-0.111139	-0.0219935	0.0613875	0.0932051	0.145695	0.0646612	-0.023032	-0.239822	-0.0363127	0.0198162	0.0771259	0.12241	0.14027	0.21944	0.0346544	0.107466	-0.0593409	0.0693046	-0.0389629	0.0346958	0.100443	-0.212081
YDR021W	FAL1	4	487403	-0.123265	0.067086	-0.052219	-0.0485223	-0.0846472	-0.0988376	-0.0666589	-0.0856438	0.0170495	0.00864072	0.0778117	0.0766057	-0.0631374	0.012408	0.0193936	0.160715	0.192658	0.0479107	-0.0933545	-0.050016	-0.200381	0.0804837
YDR022C	ATG31	4	488367	-0.369333	-0.0510106	-0.0223679	-0.0336026	0.0395582	0.0492396	0.091193	-0.087195	0.253672	0.198764	0.32148	0.307969	0.105168	0.216014	-0.0599571	-0.0317499	0.0736363	0.10875	-0.241886	-0.144626	-0.265793	-0.153632
YDR023W	SES1	4	490202	-0.833184	-0.153528	-0.318889	-0.12865	-0.282429	0.166063	0.173362	0.145353	-0.198523	-0.110474	-0.0162612	0.0502281	0.0673386	-0.0181669	-0.506969	-0.224405	-0.102618	-0.32259	-0.699197	-0.744327	-0.179188	1.82792
YDR024W	FYV1	4	491259	-0.570007	-0.273246	-0.118263	-0.103125	0.0719012	0.061482	0.1729	0.0238799	0.0510703	0.166945	0.30807	0.256488	0.0868117	0.288881	0.13685	0.17969	0.159764	0.0591822	-0.260432	-0.366149	-0.175768	-0.156344
YDR025W	RPS11A	4	491919	-0.196767	-0.0682423	-0.128353	-0.136621	-0.038696	-0.0504205	-0.0851359	-0.0847422	-0.199469	-0.167334	-0.0231317	-0.0494657	-0.103183	-0.00089581	0.0657198	0.157734	0.167317	0.0869608	0.0842229	0.081465	-0.193836	-0.0159528
YDR026C	NSI1	4	493412	-0.820546	-0.206096	-0.356163	-0.367269	-0.362146	-0.0799545	0.0512275	-0.248609	0.352811	0.371092	0.457564	0.405689	0.0841571	0.00533377	-0.0662281	0.0101004	0.419479	-0.21177	-0.460865	-0.623319	-0.532338	0.651719
YDR027C	VPS54	4	495983	-0.0340933	0.0662153	0.0691198	0.0632565	0.000245729	-0.0901029	-0.0971038	0.0332451	-0.109797	-0.110123	-0.0959682	0.046664	0.06535	0.164697	-0.050254	0.12014	0.0437899	0.0600352	0.0784393	0.171273	0.0948366	-0.272364
YDR028C	REG1	4	499357	-0.3522	0.0709708	0.0656651	0.130466	0.10547	-0.047083	0.10135	0.062917	-0.399974	0.27062	0.244157	0.322309	0.235959	0.254289	0.248186	0.362491	0.300028	0.076676	0.00846236	0.124105	-0.118447	0.185066
YDR029W	YDR029W	4	501257	0.134262	0.077551	0.313635	0.168969	0.167485	0.226744	0.0473449	-0.0277497	0.131148	0.047388	0.19545	0.207252	0.116763	0.380795	-0.382173	-0.354424	-0.374738	0.167317	-0.219153	-0.0709184	0.135223	-0.560438
YDR030C	RAD28	4	502513	-0.189498	0.0739667	0.0397713	-0.00202183	-0.0275083	0.00417345	0.115414	-0.100654	0.167244	0.0542337	0.242592	0.182795	-0.0160912	0.0845061	0.0215454	0.107466	0.136124	0.119346	-0.0683033	-0.117257	-0.306702	-0.152724
YDR031W	MIX14	4	503680	-0.804358	-0.0249849	-0.220745	-0.107474	-0.198779	0.0483712	0.0447604	0.00396074	-0.208377	-0.00173779	0.010497	0.097118	0.113901	0.0421996	-0.309078	-0.120064	-0.153647	-0.354695	-0.398076	-0.421766	-0.233323	1.12978
YDR032C	PST2	4	504397	-0.749785	-0.229104	-0.196886	-0.212559	-0.0658633	-0.0356604	0.189289	-0.113324	0.290138	0.284161	0.446675	0.359984	0.0504243	0.134881	0.0520713	0.0544068	0.272088	-0.0507612	-0.510415	-0.577577	-0.577084	0.543888
YDR033W	MRH1	4	508628	-0.372284	-0.264786	-0.036171	-0.0220155	0.130588	0.0627229	0.130522	0.0169371	0.248951	0.0799881	0.132806	0.122304	-0.0362319	0.0255904	0.0446286	0.121942	0.092837	0.00192123	-0.133909	-0.248845	-0.346656	-0.140225
YDR034C	LYS14	4	510923	-0.660915	-0.0838454	-0.100414	-0.0627742	0.113364	0.164903	0.324971	0.00710647	0.0394147	0.231793	0.36858	0.385235	0.13225	0.195683	-0.127374	-0.000884439	0.0292896	0.0968824	-0.671299	-0.416001	-0.382051	0.33303
YDR034C-A	YDR034C-A	4	520604	0.246689	0.277718	0.150259	0.0692848	0.165711	0.193146	0.187346	0.2873	0.25987	-0.519588	-0.442365	-0.286697	-0.487298	-0.5086	-0.677897	-0.799256	-0.609859	-0.616472	-0.882962	-0.95734	-0.420351	-0.187813
YDR034W-B	YDR034W-B	4	521391	-0.457705	-0.140663	-0.160644	-0.132898	-0.0512257	-0.0812532	0.0939127	-0.123286	0.10895	0.160782	0.262278	0.220118	0.145288	0.263849	0.0929633	0.126343	0.141379	0.251527	0.00639691	0.0782857	-0.0971669	-0.107691
YDR035W	ARO3	4	522372	-0.525385	0.103399	-0.0709982	-0.139919	0.0433389	0.0727344	0.27792	0.0594089	0.379405	-0.334409	-0.270792	-0.262192	-0.324875	-0.0389422	-0.523523	-0.458078	-0.390934	-0.194311	-0.466356	-0.286766	-0.354257	-0.16705
YDR036C	EHD3	4	523962	0.591512	0.71937	0.692736	0.706461	0.654429	0.610085	0.576215	0.130206	0.847667	-2.96612	-2.91675	-3.01905	-3.01349	-2.82383	-2.66343	-2.58085	-2.43133	-2.20639	-2.1444	-2.23109	-3.09984	-2.54961
YDR037W	KRS1	4	526327	-0.074701	0.210413	0.250448	0.176648	0.133872	0.13408	0.177135	-0.0326383	0.265105	-0.0663264	0.0152335	-0.013702	-0.234057	-0.175917	-0.474887	-0.390662	-0.358179	-0.204697	-0.601024	-0.389995	-0.641669	-0.479989
YDR038C	ENA5	4	529059	0.044209	0.482819	0.25262	0.252803	0.340597	0.231406	0.473206	0.311326	1.24094	-4.69674	-4.82788	-4.84044	-4.51784	-4.52906	-4.74825	-4.97875	-4.62711	-3.00074	-3.05801	-3.04817	-3.93718	-4.89413
YDR039C	ENA2	4	532944	0.210134	0.757174	0.632355	0.731782	0.743459	0.863369	0.911764	-0.0353229	0.768577	-1.09782	-1.00492	-1.04753	-0.888092	-0.93477	-1.38775	-1.19129	-1.05264	-1.13562	-1.24313	-1.29159	-0.7064	0.0470621
YDR040C	ENA1	4	536829	0.623838	0.636596	0.736181	0.7978	0.788479	0.753109	0.671937	0.280049	1.25372	-2.63586	-2.45177	-2.36811	-2.31448	-2.06099	-2.3806	-2.28025	-2.28527	-1.85289	-1.77514	-1.9365	-1.88276	-2.53116
YDR041W	RSM10	4	540108	-0.986148	-0.374388	-0.563911	-0.541793	-0.491694	-0.391349	-0.184215	-0.285033	-0.234565	0.329673	0.434987	0.484321	0.413479	0.416067	0.362535	0.460705	0.54084	0.157398	-0.0299489	-0.157802	0.222717	0.572846
YDR042C	YDR042C	4	540902	-0.905601	-0.259069	-0.341563	-0.237389	-0.140714	0.0822067	0.240539	0.208459	0.134304	0.206413	0.289604	0.169637	-0.0779818	-0.196676	0.0651597	0.0752788	0.378011	-0.24488	-0.490723	-0.883034	-0.264806	0.992371
YDR043C	NRG1	4	543021	0.181443	0.133863	0.0807474	0.0506602	-0.0906933	-0.0569034	-0.190254	-0.016999	-0.140165	-0.234471	-0.0812619	-0.0905825	-0.0970026	-0.0591013	0.0339395	0.143971	0.0336739	0.238961	0.317851	0.342868	-0.0612316	-0.242764
YDR044W	HEM13	4	547135	-0.206793	0.0590099	-0.0317076	-0.107327	-0.04437	-0.00942948	-0.0902834	0.0661116	-0.0372012	-0.160505	-0.0135566	-0.0274111	-0.167598	-0.0405698	0.0317535	0.117719	0.119777	0.0277199	-0.0993958	-0.0804222	-0.178548	-0.00529923
YDR045C	RPC11	4	548144	-0.788641	-0.243312	-0.235619	-0.21756	-0.211319	-0.101894	0.119177	-0.0403844	0.170156	0.403765	0.501158	0.574422	0.0881426	0.386901	0.097009	0.381602	0.398999	0.207191	-0.35599	-0.402234	-0.256569	0.206035
YDR046C	BAP3	4	549669	-1.22461	-0.526314	-0.654224	-0.519251	-0.235633	-0.138777	0.116639	-0.0829662	-0.0151841	0.341569	0.523013	0.551474	0.0824886	0.52858	0.286225	0.52255	0.538166	0.165428	-0.260416	-0.723499	0.0944037	0.230856
YDR047W	HEM12	4	552404	0.161605	0.191535	0.135206	0.00933986	-0.0663751	-0.141098	-0.331695	0.046411	-0.197383	-0.260758	-0.127216	-0.133565	-0.157495	0.0507245	-0.153951	0.0439024	-0.091033	0.128761	0.128274	0.272114	0.0515784	-0.344212
YDR048C	YDR048C	4	553241	-0.468778	0.073542	0.0222997	-0.0127468	-0.0880809	0.171503	0.267386	0.197253	0.072145	0.0680759	0.180154	0.19156	0.0775629	-0.029846	-0.311396	-0.124149	-0.0573984	0.00633306	-0.36067	-0.414621	-0.119962	0.768835
YDR049W	VMS1	4	554203	0.34133	0.0607252	0.204828	0.295107	0.100511	-0.00241162	-0.160955	0.197427	-0.501561	-0.117933	-0.000305071	0.0285568	0.109076	0.24504	-0.0260561	0.159622	-0.0584187	0.232068	0.321476	0.470183	0.512362	-0.36644
YDR050C	TPI1	4	556099	-0.403417	-0.18734	-0.162342	-0.202491	-0.0059463	-0.039965	0.0589243	-0.0165738	0.100055	0.130416	0.230495	0.212435	0.0613475	0.154763	0.00358963	0.033414	0.140625	-0.00310714	-0.309048	-0.392481	-0.0915858	0.143758
YDR051C	DET1	4	557558	-0.284778	-0.1054	-0.0357853	0.085578	0.160728	0.145108	-0.0464225	0.224903	-0.0919662	0.0672582	0.0340027	0.0581822	0.0442319	0.187928	-0.0874943	0.0372354	-0.132357	0.0724699	-0.0204295	-0.200925	0.260704	-0.352476
YDR052C	DBF4	4	559568	-0.133608	-0.078097	-0.0721531	-0.0289268	-0.0101843	-0.0878643	-0.0664752	0.0891307	-0.0538767	-0.0565019	0.0952661	0.0864351	0.0250964	0.145829	0.0161593	0.131084	0.0205052	0.134685	0.11623	0.161253	0.141617	-0.255385
YDR053W	YDR053W	4	560446	-0.306742	-0.107326	0.0599977	0.140364	0.115286	0.0950728	0.0816771	0.101834	0.231272	0.213108	0.342459	0.350459	0.259711	0.278478	-0.171816	-0.137168	-0.0743482	0.102652	-0.409397	-0.251698	0.000339201	-0.304482
YDR054C	CDC34	4	561883	0.315057	0.0913375	0.220801	0.164798	-0.0475703	-0.0752799	-0.279907	0.0698544	-0.211023	-0.302653	-0.205836	-0.16025	-0.0857378	0.0587224	-0.0800852	0.0763194	-0.0774609	0.289288	0.412389	0.53892	0.257803	-0.430042
YDR055W	PST1	4	564194	0.0535813	0.0582403	-0.00620422	-0.0289642	-0.0348402	-0.145265	-0.0946509	-0.0936965	-0.0235196	-0.0038593	0.0311277	0.0134154	0.00667401	0.0500645	0.0996376	0.15544	0.121177	0.142193	0.105012	0.136451	-0.16017	-0.143678
YDR056C	YDR056C	4	565331	-0.11202	0.225196	0.169386	0.11734	-0.0063555	0.0809279	0.168869	0.161372	0.148857	-0.297391	-0.137118	-0.179038	-0.330996	-0.250081	-0.190738	-0.0527453	0.0582823	-0.240327	-0.433317	-0.344947	-0.242286	-0.133937
YDR057W	YOS9	4	566741	-0.381196	0.0384063	0.0120429	-0.00472867	0.0713425	0.0888749	0.146747	-0.268896	-0.660015	0.292917	0.336816	0.334224	0.260138	0.419885	0.044095	0.145146	0.134524	0.276369	-0.0943974	0.196117	0.0766204	0.104814
YDR058C	TGL2	4	568213	-0.203246	-0.0299285	-0.0415057	-0.00203641	-0.0171689	-0.0278604	-0.0310294	-1.08364	-0.981188	0.367016	0.465345	0.46659	0.491788	0.612181	0.524671	0.599251	0.547347	0.648404	0.61548	0.689751	0.618419	0.252488
YDR059C	UBC5	4	569502	-0.351271	-0.343589	-0.159307	-0.0211681	0.0955715	0.0628683	0.0310009	0.0836662	0.0633798	-0.00248329	0.189545	0.198871	0.0670014	0.266793	-0.0148416	0.082349	0.0247251	0.117482	-0.0858437	-0.0846367	-0.0499461	-0.253322
YDR060W	MAK21	4	572187	0.0859585	0.127748	0.125071	0.0916765	-0.00951856	-0.0719912	-0.212107	0.103378	0.0937476	-0.334757	-0.270407	-0.233928	-0.151063	-0.042796	-0.244938	-0.0717012	-0.25752	0.0366661	0.155885	0.236012	-0.106365	-0.382205
YDR061W	YDR061W	4	574973	-0.806863	-0.397367	-0.327627	-0.111117	0.0761263	0.0330852	0.119389	-0.0149325	0.14334	0.242496	0.291501	0.336634	0.14802	0.229454	0.240168	0.247746	0.285338	0.0207375	-0.291835	-0.437656	-0.0560791	-0.0313142
YDR062W	LCB2	4	577316	-0.552171	-0.225339	-0.128646	-0.0909638	0.126519	0.145383	0.151778	0.00551499	0.266835	0.106725	0.22495	0.238376	0.152329	0.246349	0.0191477	0.0998691	0.0236933	0.0829872	-0.291917	-0.312092	-0.0591503	-0.2141
YDR063W	AIM7	4	578887	-0.637794	-0.0118149	-0.15553	-0.140592	-0.294694	0.00365549	0.0462783	-0.0548249	0.0691791	-0.0140507	0.053175	-0.00944627	0.0488724	-0.128307	-0.294027	-0.00832855	0.140768	-0.3957	-0.41464	-0.665844	-0.134629	1.06333
YDR064W	RPS13	4	579955	-0.749106	0.0234473	-0.165931	0.0359359	0.0200259	0.0293365	0.346791	-0.220903	0.138391	0.258353	0.449925	0.448312	0.249084	0.192063	-0.707126	-0.31576	-0.224791	-0.0527506	-0.876115	-0.668268	-0.0553814	0.916896
YDR065W	RRG1	4	581235	-0.300602	0.0376413	-0.0848175	-0.0683575	-0.032829	0.0115234	0.00955804	-0.0117019	-0.018846	-0.0745359	0.0609925	0.0573092	0.00525231	0.0551722	-0.115938	0.0539336	0.0418613	-0.00817154	-0.218979	-0.0912173	-0.275834	0.242059
YDR066C	RTR2	4	582203	-0.888607	-0.177846	-0.314394	-0.260907	-0.0993908	0.0558207	0.128428	0.605131	1.05002	-1.11544	-1.26598	-1.3227	-1.22853	-1.23373	-1.72903	-1.62014	-1.47667	-1.52647	-1.93525	-1.96583	-1.77048	-1.12245
YDR067C	OCA6	4	583128	-0.758991	-0.134416	-0.260788	-0.0785613	-0.331484	0.145213	0.0185065	0.0185697	-0.282797	-0.183605	-0.197671	-0.161102	0.0588321	-0.0806172	-0.386442	-0.132837	-0.068747	-0.463615	-0.451745	-0.692848	-0.114335	1.77131
YDR068W	DOS2	4	584179	-0.272003	-0.137615	0.026901	0.0904482	0.119657	0.00509957	0.0175813	0.263562	0.491875	-0.298424	-0.233987	-0.213201	-0.335781	-0.29927	-0.465624	-0.298358	-0.304173	-0.411253	-0.604972	-0.591587	-0.621028	-0.315599
YDR069C	DOA4	4	586329	-0.305805	-0.18007	-0.111259	-0.0242544	0.124275	0.0111548	0.126203	-0.0890554	0.107787	0.114038	0.17763	0.157641	-0.020038	0.173133	-0.000388843	0.139581	0.0680076	0.190162	-0.13218	-0.0602374	-0.00713301	-0.0818975
YDR070C	FMP16	4	588238	-0.472844	-0.193001	-0.137839	-0.0347741	-0.0180553	-0.0248911	-0.0108719	-0.375298	-0.770438	0.426209	0.531427	0.520494	0.478504	0.562048	0.540672	0.616182	0.594011	0.514891	0.454792	0.398646	0.125972	0.263494
YDR071C	PAA1	4	589114	-0.469931	-0.130932	-0.0769744	-0.129358	0.0992441	0.10748	0.138393	-0.0775716	0.19953	0.00961895	0.176714	0.116043	-0.0858317	0.0421001	-0.0154524	0.0988169	0.137002	0.029417	-0.276911	-0.298622	-0.549076	0.0867403
YDR072C	IPT1	4	590552	-0.302183	-0.235887	0.0417873	0.0976116	0.079643	0.0919209	0.0534626	-0.258835	0.141972	0.215798	0.335906	0.282863	0.179839	0.326281	0.0651473	0.168016	0.0921961	0.211557	-0.0480283	0.0775294	-0.209404	-0.17323
YDR073W	SNF11	4	592693	-0.528225	-0.0498195	-0.1692	-0.103961	-0.12171	-0.222646	-0.115411	-0.285924	-0.0625092	0.24891	0.300323	0.298642	0.315018	0.357156	0.0765326	0.286984	0.149481	0.161308	-0.113805	0.0704958	0.0144089	0.0388382
YDR074W	TPS2	4	595238	-0.710227	-0.0510479	-0.068466	0.0397277	-0.179919	0.0408494	0.0515349	0.0749726	-0.11724	-0.0671097	-0.0372213	-0.0516545	0.115531	-0.0276895	-0.214447	0.0534855	0.013131	-0.27592	-0.371685	-0.441555	-0.0209431	1.26462
YDR075W	PPH3	4	597619	-0.806032	-0.0425029	-0.238251	-0.15813	-0.256282	0.130793	0.282731	0.016499	0.145136	0.140095	0.21326	0.192537	-0.0776227	-0.173443	-0.260625	-0.118703	0.180738	-0.354095	-0.590738	-0.804538	-0.579587	0.686869
YDR076W	RAD55	4	599078	0.00152901	0.0432856	0.0652712	0.0688614	-0.0266384	0.034767	-0.144415	-0.00668459	-0.00779621	-0.200574	-0.195128	-0.183001	-0.0706392	0.0775777	-0.0518976	0.0923326	-0.0774715	0.11203	0.227712	0.246122	-0.0649348	-0.396768
YDR077W	SED1	4	601301	0.10456	-0.0831154	0.053452	0.124955	-0.081469	0.00943049	-0.268219	-0.109161	-0.00242498	-0.105056	-0.0177549	0.0544983	0.0946001	0.241013	-0.067465	0.133437	-0.0701995	0.279497	0.354642	0.328538	0.314355	-0.421879
YDR078C	SHU2	4	602533	-0.0433353	0.0850198	0.216864	0.147325	0.0587146	0.0297217	-0.0099527	-0.101669	0.00539704	-0.0732809	-0.00596514	-0.0100876	0.027297	0.127744	-0.124922	0.0355152	-0.0873459	0.0386918	-0.0201033	-0.0223318	-0.170264	-0.351871
YDR079W	PET100	4	603231	0.131094	0.40211	0.273046	0.175745	-0.0787532	-0.0918837	-0.115504	-0.224197	0.0517783	-0.0562477	0.0214618	0.0488432	-0.0331156	0.135492	-0.311023	0.0616477	-0.0776931	0.145574	-0.115858	0.00272053	-0.0298243	0.00963633
YDR079C-A	TFB5	4	603702	-0.563825	0.0677341	-0.0458348	-0.0971435	-0.113471	0.148803	0.196539	-0.094354	0.031189	0.0128512	0.0787801	-0.00219468	-0.107746	-0.106092	-0.179408	-0.0292255	0.205086	-0.210008	-0.514437	-0.61731	-0.26116	0.838492
YDR080W	VPS41	4	605497	-0.766714	-0.124727	-0.22105	-0.2673	0.0731281	0.0574509	0.278672	-0.318095	0.00365873	0.320395	0.438849	-0.190956	0.0920164	0.256113	0.0426234	0.173526	0.313664	0.260013	-0.301909	-0.175903	-0.219122	0.0885339
YDR081C	PDC2	4	608692	-0.180926	0.0630194	0.15258	0.127877	0.191865	0.149818	0.269509	0.0768299	0.421517	0.0833379	0.222219	0.186297	-0.077144	-0.00790771	-0.0389302	0.0307696	0.206566	-0.106571	-0.317798	-0.342896	-0.612513	-0.128769
YDR082W	STN1	4	611183	-0.193909	0.258794	0.274608	0.242699	-0.118751	0.291045	0.210438	0.0213399	-0.0263129	-0.345139	-0.41425	-0.5067	-0.368677	-0.589599	-0.432803	-0.421082	-0.342385	-0.34421	-0.176172	-0.387961	-0.166669	1.0301
YDR083W	RRP8	4	612662	-0.654809	-0.127662	-0.197272	-0.195995	-0.00765016	0.0200764	0.244894	-0.147523	0.122451	0.0250592	0.129511	0.13826	-0.0195667	0.100964	-0.139044	0.00661034	0.0564527	-0.102781	-0.399706	-0.478823	-0.389595	0.164476
YDR084C	TVP23	4	613704	0.151515	-0.0530954	0.195743	0.268883	0.13444	0.121611	-0.033423	-0.00430383	0.0859371	-0.139629	-0.0930209	0.0179663	0.100249	0.19565	-0.283734	-0.111259	-0.271267	0.182411	0.0825148	0.171697	0.159758	-0.572435
YDR085C	AFR1	4	615219	-0.493228	0.125208	-0.0208646	0.104578	-0.0703796	0.224778	0.197827	-0.0237775	0.182513	-0.410154	-0.42573	-0.49448	-0.318579	-0.487988	-0.659072	-0.421784	-0.218286	-0.914847	-0.865521	-1.17057	-0.435085	0.802768
YDR086C	SSS1	4	617049	0.149326	0.182528	0.183232	0.247542	0.102843	0.123116	-0.0719475	-0.128956	0.0538674	-0.112264	-0.0331352	0.00388588	-0.0153213	0.0734013	-0.202801	-0.144929	-0.211067	0.145977	0.0765971	0.109576	0.0885135	-0.440379
YDR087C	RRP1	4	617888	-0.329517	-0.0692935	-0.0592077	0.0846589	0.237089	0.129078	-0.0404449	0.106419	0.106189	-0.190656	-0.114597	-0.209075	-0.199294	0.00312043	-0.0905576	0.0441919	-0.148356	-0.0805263	0.00634916	-0.154191	-0.0169217	-0.435169
YDR088C	SLU7	4	619071	-0.686671	-0.0264796	-0.318825	-0.192779	-0.343485	0.0416329	0.0522042	-0.178374	-0.170473	-0.0807625	0.0296634	-0.0299059	-0.0743642	-0.175479	-0.0750035	0.0681325	0.355482	-0.325259	-0.407017	-0.697356	-0.382762	1.49006
YDR089W	YDR089W	4	623416	-0.055436	-0.156775	0.0440504	0.0548125	0.0110227	-0.00584632	-0.0575502	-0.0717152	-0.0829491	-0.070035	0.103987	0.104601	0.0597562	0.195816	-0.0105004	0.153217	0.0315014	0.162586	0.187561	0.189797	-0.0222851	-0.195208
YDR090C	YDR090C	4	625532	-0.175581	0.29165	0.0228128	0.0234745	-0.0812996	0.0519546	0.0183555	0.0373639	-0.176685	-0.218464	-0.124183	-0.158181	-0.0216027	-0.185965	-0.244879	-0.0638205	-0.0559668	-0.154224	-0.327312	-0.305076	-0.0871024	0.233747
YDR091C	RLI1	4	627621	-0.221196	-0.0313123	0.0379632	0.0880741	0.230992	0.189404	0.195801	-0.242918	0.079475	0.187925	0.294073	0.28406	0.156784	0.343604	-0.0267158	0.063974	0.00309603	0.258717	-0.0999261	0.0605033	-0.0416859	-0.321384
YDR092W	UBC13	4	630240	-0.662079	-0.14901	-0.185748	-0.146707	-0.311108	0.00699515	0.0751832	-0.0854693	0.324926	0.240132	0.280992	0.327115	0.031848	0.0943421	-0.506561	-0.290685	-0.194568	-0.343546	-0.617442	-0.734702	-0.211175	1.06579
YDR093W	DNF2	4	633701	0.160449	0.172022	0.206715	0.0606247	0.174131	0.148853	-0.0226768	0.0298157	-0.340678	-0.129588	-0.00842056	-0.063789	-0.0628001	0.0515297	-0.283726	-0.173338	-0.298304	0.241828	0.108182	0.252321	0.0286273	-0.169456
YDR094W	YDR094W	4	636007	-0.535026	-0.0625531	-0.0721042	-0.250083	-0.162998	-0.0869964	0.123586	-0.598708	-0.198945	0.223734	0.336617	0.203872	-0.0426115	-0.14081	0.187901	0.234203	0.480053	-0.049645	-0.292481	-0.410646	-0.601665	0.701416
YDR095C	YDR095C	4	636322	-0.730194	-0.232439	-0.34931	-0.230493	0.120344	-0.0251303	0.450006	-0.149217	0.260846	0.221422	0.387898	0.441461	0.0996593	-0.0314604	0.0294575	0.098123	0.251724	-0.00365245	-0.454547	-0.4393	-0.241589	0.193938
YDR096W	GIS1	4	638481	-0.0443163	0.00650389	0.118115	0.109584	0.112194	-0.00278387	-0.016824	-0.00247691	0.0657479	0.00712174	0.118213	0.0954699	0.0390735	0.100877	-0.108016	-0.0498595	-0.074164	0.0897866	0.0271061	0.0255941	0.0189927	-0.305486
YDR097C	MSH6	4	641973	-0.28059	0.0167139	-0.0440621	-0.0152396	-0.00817534	-0.10987	0.0117192	-0.0659191	0.397521	-0.0629666	0.0682749	0.0209884	-0.120117	-0.0598382	-0.199255	-0.0888586	-0.0140714	-0.142667	-0.536918	-0.367255	-0.362468	0.104176
YDR098C	GRX3	4	644554	-0.265055	-0.280658	-0.0405124	0.0675419	0.103707	0.104957	0.0791002	0.0386643	0.230841	0.0999111	0.194803	0.195211	0.112132	0.13574	0.0424008	0.132584	0.0473063	0.11322	-0.120634	-0.118374	-0.154427	-0.200333
YDR099W	BMH2	4	654017	-0.456363	-0.00984507	-0.0160711	-0.00266391	0.0619292	0.0525309	0.160137	-0.0297919	0.32184	0.184941	0.310505	0.225805	-0.0346393	-0.0121845	-0.0882726	0.00619979	0.127528	-0.0431343	-0.392844	-0.387519	-0.50199	0.0056579
YDR100W	TVP15	4	655228	-0.577467	-0.115542	-0.10995	-0.0572746	-0.15731	-0.0473563	0.143088	-0.289933	0.356851	0.304916	0.42454	0.322479	0.0906837	0.109123	-0.240276	-0.102397	0.191266	-0.200766	-0.667293	-0.645926	-0.275002	0.731598
YDR101C	ARX1	4	656576	-0.614156	0.0220506	-0.071912	-0.017548	-0.254639	0.0683464	0.0711146	-0.0751548	-0.026241	-0.0162937	0.0937913	0.0384314	0.148913	-0.187944	-0.180986	0.0649696	0.130271	-0.265133	-0.343172	-0.478805	-0.342599	1.26694
YDR102C	YDR102C	4	657814	-0.464603	-0.21917	-0.119241	-0.0387155	-0.305174	-0.0651623	-0.14106	-0.162556	-0.502849	-0.32117	-0.336578	-0.424585	-0.091333	-0.389936	0.292139	0.516577	0.502911	-0.364566	0.0678217	-0.324902	-0.49181	0.744882
YDR103W	STE5	4	659726	-0.564069	0.0215411	0.0524771	0.114853	-0.0857726	0.0980663	0.313346	-0.0631848	-0.040589	0.276242	0.335725	0.332347	0.206161	0.23254	-0.0913358	0.117203	0.176256	-0.12792	-0.317089	-0.372899	0.00220615	0.825289
YDR104C	SPO71	4	663041	-0.188077	-0.00675263	-0.0194076	-0.072708	-0.0447461	-0.0758884	-0.0329615	-0.166584	0.705132	-0.603569	-0.492483	-0.485606	-0.62888	-0.538412	-0.621482	-0.466127	-0.498175	-0.46228	-0.630262	-0.587566	-1.98642	-0.614381
YDR105C	TMS1	4	666059	-0.647399	-0.263452	-0.149881	0.0252252	0.131475	0.107423	0.165387	-0.0860746	0.207183	0.169723	0.210022	0.212472	0.177992	0.253224	-0.132523	-0.0152999	-0.148451	-0.0170661	-0.435853	-0.318598	-0.190724	-0.032492
YDR106W	ARP10	4	667431	-0.406514	-0.311398	-0.153803	-0.043324	0.112617	-0.0214866	-0.0332703	-0.0547208	0.0726558	-0.0894012	0.00612948	-0.0505461	0.0295971	0.172989	-0.12664	0.193791	-0.0484934	0.209868	0.219945	0.288462	0.00206865	-0.277993
YDR107C	TMN2	4	670025	-0.392963	-0.0320407	-0.0566687	-0.0159364	0.0992574	0.0639519	0.11361	-0.103651	0.171729	0.101733	0.255988	0.25294	0.113517	0.157062	-0.144071	-0.050018	-0.0362825	0.0536082	-0.454287	-0.261157	-0.433041	-0.225997
YDR108W	TRS85	4	672317	-0.243274	0.0905516	-0.166539	-0.133183	-0.102997	-0.00391026	0.116213	0.0971445	0.138594	-0.399024	-0.369548	-0.470628	-0.525639	-0.526841	-0.322337	-0.165741	-0.0492247	-0.396606	-0.372592	-0.285087	-0.987782	0.295365
YDR109C	YDR109C	4	674593	-0.677093	-0.121829	-0.177455	-0.249775	-0.0982162	0.0448411	0.22168	-0.141114	0.2006	0.176937	0.209505	0.179457	-0.127345	-0.0290521	-0.0257621	0.109778	0.394034	-0.140528	-0.478782	-0.469846	-0.453255	0.552681
YDR110W	FOB1	4	676952	0.180194	0.0717296	0.101281	0.161714	0.027523	-0.0481717	-0.192042	-0.0524431	-0.0428563	-0.406712	-0.251785	-0.221999	-0.16298	-0.0585143	-0.187505	-0.00556778	-0.116662	-0.00816217	0.121742	0.163708	-0.0213065	-0.492055
YDR111C	ALT2	4	679002	-0.349009	0.00115663	0.0310509	0.0153336	0.0836307	0.0728884	0.1773	-0.0607444	0.200157	0.161638	0.290592	0.250395	0.152495	0.224051	-0.179302	-0.104523	-0.133296	0.147009	-0.343808	-0.082338	-0.191469	-0.11499
YDR112W	IRC2	4	679698	-0.110113	0.0546074	0.103478	0.0458018	0.0472033	0.0466122	0.0564154	-0.0910098	0.280872	-0.120017	0.0432046	0.0159272	-0.176772	-0.0116306	-0.289911	-0.143485	-0.0686748	-0.026437	-0.243594	-0.177424	-0.389198	-0.310311
YDR113C	PDS1	4	681056	-0.590525	0.063722	0.00226203	0.0740613	-0.18722	0.276566	0.199293	0.0606462	-0.107897	-0.121599	-0.108043	-0.0992549	0.0522407	-0.0734107	-0.40667	-0.154741	-0.180039	-0.379062	-0.514453	-0.587238	0.00849183	1.41948
YDR114C	YDR114C	4	682075	-0.733081	-0.135589	-0.0910106	-0.0107985	-0.195278	0.125506	0.186016	-0.0546084	-0.00949704	0.0948493	-0.0113086	-0.0311676	0.0345781	-0.0631472	-0.168693	-0.0130842	0.158249	-0.463465	-0.450822	-0.642211	-0.173997	1.60827
YDR115W	YDR115W	4	682333	-0.0761111	0.182728	0.226837	0.229463	0.0665383	0.0912618	0.0827777	-0.169877	0.0195911	0.147065	0.234726	0.241507	0.184517	0.227997	-0.130535	0.0403766	0.00363191	0.102	-0.0981752	-0.025643	-0.0733912	-0.136367
YDR116C	MRPL1	4	683152	-0.254006	-0.231539	-0.0477047	-0.0482077	-0.0535836	-0.00255543	0.034153	-0.153776	-0.0686838	0.170923	0.287863	0.246917	0.0985428	0.122628	0.196373	0.372277	0.323985	0.189253	0.114005	0.0480683	-0.313774	0.278619
YDR117C	TMA64	4	684794	0.128546	0.0235401	0.203034	0.268656	0.264307	0.203329	0.236813	-0.0860737	0.0700896	-0.106547	-0.117195	-0.0395655	-0.16266	-0.0424714	-0.152684	-0.0113897	-0.0749076	-0.137464	-0.283457	-0.280767	-0.417372	-0.329047
YDR118W	APC4	4	686861	-0.183421	0.295196	0.352807	0.291805	-0.136369	0.172281	0.0333671	-0.0586928	-0.129183	-0.191286	-0.200454	-0.256791	0.123186	-0.0742688	-0.404667	0.0852165	-0.20483	-0.112127	0.0930352	-0.0856052	0.275316	0.660868
YDR119W	VBA4	4	689380	0.0814713	0.19376	0.317674	0.317553	0.343195	0.277494	0.345947	0.112716	0.15094	-0.39226	-0.270894	-0.209887	-0.401152	-0.228246	-0.703609	-0.56906	-0.565132	-0.390698	-0.735353	-0.638186	-0.609425	-0.573987
YDR120C	TRM1	4	692405	0.0306149	0.264105	0.110121	-0.0702582	-0.0665387	-0.0375986	-0.0792427	-0.116841	-0.0735594	-0.158077	0.00883536	0.00716334	-0.0487421	0.0205246	-0.00722171	0.0833391	0.0765107	0.135812	0.0563774	0.0853778	-0.11116	-0.161777
YDR121W	DPB4	4	693880	0.305728	0.34566	0.33942	0.213685	0.0819801	0.0283687	-0.117228	0.122178	0.21899	-0.557087	-0.487104	-0.5413	-0.505425	-0.339348	-0.350449	-0.193891	-0.348448	-0.168282	-0.0701908	-0.0385664	-0.49133	-0.50192
YDR122W	KIN1	4	696297	0.145327	-0.0317198	0.0554396	0.14782	0.0105076	-9.1917e-05	-0.175216	-0.0961318	-0.259511	-0.128498	-0.156471	-0.0814721	0.0514092	0.0992836	-0.00290815	0.161131	-0.046311	0.222433	0.374993	0.366813	0.224778	-0.379229
YDR123C	INO2	4	699011	-0.401658	0.0444308	0.0458586	-0.0429946	0.0621307	0.105141	0.230556	-0.14953	0.333901	0.225873	0.358537	0.304639	0.0759914	0.123032	-0.0586484	-0.0806592	0.137391	0.0229466	-0.500348	-0.355295	-0.343765	0.15111
YDR124W	YDR124W	4	700802	-0.701686	-0.300208	-0.23021	-0.141589	0.227202	0.215052	0.282723	0.190525	0.159665	0.127759	0.233873	0.181844	0.0559581	0.168086	0.0643159	0.14014	0.0989591	0.0142212	-0.419907	-0.365279	-0.177455	-0.160826
YDR125C	ECM18	4	702077	-0.564046	-0.253773	-0.161094	-0.0555219	0.180431	0.170248	0.162826	-0.00608612	0.17892	0.173004	0.285386	0.268645	0.23382	0.383559	-0.0234037	0.0274759	-0.00991145	0.158664	-0.381629	-0.234565	0.0837156	-0.267265
YDR126W	SWF1	4	703739	-0.272188	0.079858	0.123583	0.149191	0.0844943	0.0517839	0.0518318	-0.0289832	0.0431746	0.0769031	0.0237085	0.102472	0.17115	0.273947	-0.126212	0.036335	-0.081834	0.0718791	-0.168273	0.078211	0.0669695	-0.279476
YDR127W	ARO1	4	706867	-0.620342	-0.141612	-0.0592053	-0.0660312	-0.275908	0.0502827	0.117949	-0.0398843	-0.180921	-0.0293251	-0.0802287	-0.106154	0.0171685	-0.154035	-0.149971	0.0735304	0.247435	-0.299449	-0.325406	-0.657848	-0.33619	1.72609
YDR128W	MTC5	4	711272	-0.509775	0.0280104	-0.0792179	-0.0739571	-0.228875	0.020459	0.158884	0.00217236	0.122143	0.322791	0.418043	0.387983	0.132425	0.0248143	-0.283563	-0.0904978	0.174963	-0.0750643	-0.408874	-0.466638	-0.159017	0.526966
YDR129C	SAC6	4	714359	-0.424191	-0.067405	-0.182101	-0.155819	-0.23069	0.0648231	0.120768	0.113409	0.396328	-0.258652	-0.186866	-0.255717	-0.295595	-0.414154	-0.387099	-0.368951	-0.0265199	-0.6105	-0.65226	-0.998262	-0.10638	0.697108
YDR130C	FIN1	4	716184	-0.0723414	0.313392	0.247601	0.198677	-0.282863	0.0878062	-0.098892	-0.0886462	-0.279858	-0.300376	-0.268184	-0.348522	-0.208695	-0.117492	-0.432836	-0.214071	-0.187413	-0.213185	-0.0594838	-0.0807972	-0.255761	0.119598
YDR131C	YDR131C	4	717625	-0.010656	0.0991062	0.0595576	0.0200659	0.0120975	-0.0109207	0.0486568	-0.161056	0.123165	-0.219572	-0.120783	-0.180286	-0.399549	-0.230613	-0.209838	-0.145827	-0.0474713	-0.184211	-0.369767	-0.407372	-0.535298	-0.367437
YDR132C	YDR132C	4	719559	-0.738207	-0.256633	-0.159157	-0.0834027	-0.120832	0.0552656	0.225507	0.475462	0.22932	0.393502	0.395624	0.249266	0.0139634	-0.201409	-0.0588578	-0.219649	0.142977	-0.259067	-0.506043	-0.828756	-0.476398	0.628857
YDR133C	YDR133C	4	721129	-0.106242	-0.0960787	-0.375535	-0.405554	-0.438524	-0.176037	-0.254171	-0.134598	-0.441733	-0.391824	-0.319525	-0.35081	-0.433895	-0.394585	-0.177003	-0.120451	0.0560744	-0.124619	0.108821	0.000796584	-0.185238	1.33559
YDR134C	YDR134C	4	721276	-0.0759645	-0.00568131	-0.00651733	-0.0741332	-0.0660477	-0.0758583	-0.109088	-0.0458994	0.0225554	-0.0464629	0.0717593	0.0882081	-0.0634691	0.0781044	0.043928	0.0961315	0.101656	0.075929	0.0202118	-0.0235672	-0.0744923	-0.0622976
YDR135C	YCF1	4	725277	-0.148796	0.167727	0.0967224	0.0371022	-0.057413	-0.0999708	-0.0990897	-0.239536	-0.0903658	0.00212571	0.147536	0.10906	0.155318	0.235863	-0.036015	0.21653	0.0286149	0.206843	0.0802522	0.16662	0.281674	0.0999602
YDR136C	VPS61	4	727997	-0.906602	-0.410189	-0.435291	-0.440198	-0.313982	-0.136121	-0.00148763	-0.369694	-0.0287044	0.575729	0.717651	0.648225	0.361978	0.461783	0.186457	0.28468	0.381783	0.287785	-0.147054	-0.0736896	-0.325453	0.391566
YDR137W	RGP1	4	729254	-0.326461	-0.029696	-0.0868387	-0.0452666	-0.123482	0.0941772	-0.0690592	-0.0962687	-0.196571	-0.178422	-0.165345	-0.135851	-0.116061	-0.0763908	-0.077633	0.115571	0.0484982	-0.148201	-0.13888	-0.185638	-0.194216	1.00577
YDR138W	HPR1	4	731707	-0.520996	0.177647	0.137417	0.0960308	-0.117089	0.243696	0.207741	-0.0910399	0.163992	0.152723	0.171325	0.156965	0.135747	0.0251655	-0.470568	-0.21131	-0.0756653	-0.254937	-0.549438	-0.661471	-0.322948	0.446133
YDR139C	RUB1	4	733771	-0.55691	-0.376653	-0.155473	-0.145907	-0.0517745	0.0143118	0.0807592	-0.230922	0.128171	0.263942	0.387045	0.306979	0.170545	0.473794	0.056055	0.278364	0.0540724	0.135491	-0.206929	-0.179181	-0.196785	-0.164599
YDR140W	MTQ2	4	734470	0.200367	0.187655	0.202407	0.194381	0.0306423	0.0615237	-0.123879	-0.145657	-0.151628	-0.0542674	0.0223742	-0.0476722	0.0499351	0.0481729	-0.130564	-0.0224527	-0.187145	0.281872	0.163006	0.29415	0.217547	-0.402221
YDR141C	DOP1	4	737449	-0.661273	-0.375435	-0.212388	-0.223444	-0.0144184	0.0689619	0.0423469	0.35517	0.127984	0.119636	0.163902	0.135787	-0.0285504	-0.114372	0.113729	0.0966128	0.318509	-0.147183	-0.0389555	-0.453577	-0.187124	0.26194
YDR142C	PEX7	4	741036	-0.440359	-0.0312719	-0.0580002	-0.141803	-0.179446	-0.0584972	-0.0236048	-0.213002	0.0682273	0.0776931	0.213786	0.176498	-0.0202735	0.0121801	0.0952916	0.201791	0.326347	-0.0261461	-0.197693	-0.266144	-0.140802	0.373995
YDR143C	SAN1	4	742958	0.00844769	-0.102281	-0.0674087	-0.0034958	-0.0285976	-0.133326	-0.157618	0.0500358	-0.158456	-0.176163	-0.0958321	-0.0664738	-0.0446519	-0.0206998	0.121529	0.299415	0.11055	0.131855	0.293972	0.265276	0.0742484	-0.287356
YDR144C	MKC7	4	745206	-1.08405	-0.28175	-0.487972	-0.286005	-0.67096	-0.149985	-0.408559	-0.379083	-0.693644	0.561554	0.618067	0.691533	0.665067	0.555116	0.153349	0.404846	0.412058	0.182833	0.090102	0.0163295	0.245411	0.731107
YDR145W	TAF12	4	747547	-0.154769	-0.000479572	0.0954987	0.117146	-0.0641605	0.0758759	-0.0815457	0.261703	-0.298503	-0.134525	-0.25452	-0.213687	-0.0349654	0.0309311	-0.161257	0.0403222	-0.0883121	0.0479045	0.163719	0.046578	-0.00757147	0.70504
YDR146C	SWI5	4	749677	-0.260894	-0.00854028	-0.0541007	-0.100869	-0.132298	-0.0657716	-0.153454	0.0415792	-0.354711	-0.195325	-0.192256	-0.303269	-0.302151	-0.233125	0.0455296	0.153039	0.0655051	-0.126135	0.166435	0.0574713	-0.376844	1.06495
YDR147W	EKI1	4	752433	0.0351011	0.21888	0.230907	0.129173	0.0335072	0.0492985	-0.104582	-0.0900835	-0.0379028	-0.0615278	-0.00642852	0.0130613	0.0302187	0.123685	-0.152375	-0.0559321	-0.104255	0.172767	-0.0134527	0.151754	-0.0717191	-0.176144
YDR148C	KGD2	4	754370	-0.702991	-0.182837	-0.174193	-0.143638	0.0346048	0.11924	0.342435	-0.268848	0.348128	0.309813	0.422404	0.430145	0.124246	0.152118	-0.2023	-0.137076	0.0575848	0.0447281	-0.687302	-0.508816	-0.397629	0.271669
YDR149C	YDR149C	4	755908	-0.197248	0.195203	0.0605798	0.0421828	-0.200017	-0.0239081	-0.0112287	-0.16106	-0.0592944	-0.0878047	-0.160927	-0.0479617	-0.000538172	-0.0745051	-0.244805	-0.0549289	0.0152102	-0.209618	-0.232164	-0.341088	0.245672	-0.189612
YDR150W	NUM1	4	759751	-0.196215	0.147691	0.103123	0.0656532	0.110367	0.15226	0.151601	-0.103493	0.152216	-0.0118425	0.0692862	0.0359467	-0.0779487	0.0299487	-0.148347	-0.0266139	-0.0728832	0.045197	-0.267102	-0.0909885	-0.225971	-0.232685
YDR151C	CTH1	4	764666	-0.589333	-0.0333047	-0.0987465	-0.0650705	0.0849332	0.0728131	0.321958	-0.0106929	0.306461	-0.0721605	0.0439617	-0.0102927	-0.241654	-0.244771	-0.181696	-0.0878772	0.0930176	-0.391201	-0.813545	-0.898669	-0.717573	0.356478
YDR152W	GIR2	4	766104	-0.524418	0.0817442	-0.109797	-0.0493005	-0.279943	-0.0929968	0.0160806	-0.250398	0.0425898	0.0672423	0.13026	0.100153	-0.0164722	-0.101191	-0.120731	0.06226	0.251962	-0.171263	-0.257671	-0.429808	-0.159356	1.12641
YDR153C	ENT5	4	767353	-0.41622	-0.232696	-0.0927831	0.00446476	0.0968926	0.0839643	0.141575	-0.233525	0.190847	0.19881	0.264431	0.254085	0.12594	0.205319	0.110501	0.185813	0.180522	0.143602	-0.10149	-0.170636	-0.058652	-0.142855
YDR154C	YDR154C	4	768578	0.100256	0.0102414	0.102745	0.192686	0.072784	0.0675342	-0.0295252	-0.109573	-0.103156	-0.0721449	0.0115009	0.0143914	-0.0187151	0.127356	-0.050241	0.0687613	-0.0165565	0.216466	0.231269	0.229585	0.0848194	-0.325622
YDR155C	CPR1	4	768756	-0.0452289	0.0489516	0.161585	0.117737	0.0389599	-0.00734921	-0.00447696	-0.0513881	0.0375654	-0.0587317	0.0505013	-0.0170694	-0.151658	0.152696	-0.0641411	-0.0510234	-0.0196112	0.120611	-0.000466652	0.0255867	-0.148742	0.122174
YDR156W	RPA14	4	769731	-0.311312	0.359877	0.0489526	0.0683339	-0.237701	0.245997	0.157175	-0.0704515	-0.389508	-0.104419	-0.174183	-0.163274	0.135924	-0.124261	-0.580407	-0.398856	-0.284493	-0.253655	-0.385814	-0.440461	0.192121	1.19306
YDR157W	YDR157W	4	770131	-0.682886	-0.0189247	-0.11708	-0.0681793	0.0165288	0.0567082	0.319091	-0.201678	0.067203	0.11687	0.169961	0.129853	-0.132563	-0.0936933	-0.0937787	0.0528976	0.168647	-0.235699	-0.530102	-0.60642	-0.738145	0.919185
YDR158W	HOM2	4	770905	-0.0977302	0.0828909	0.127116	0.242103	0.305446	0.170566	0.208268	0.000360286	0.0649705	-0.0222157	0.0840273	0.0129854	0.00251682	0.176546	-0.0953727	0.0199698	-0.0170896	-0.0159972	-0.266366	-0.213468	0.00958533	-0.301209
YDR159W	SAC3	4	773829	-0.316612	0.099044	-0.118495	-0.146254	-0.254824	-0.0700769	-0.0996846	-0.117768	0.0267145	-0.157956	-0.0664773	-0.0404386	-0.130606	-0.17881	-0.0870344	0.0529756	0.200732	-0.157091	-0.161797	-0.246987	-0.163834	0.356987
YDR160W	SSY1	4	777442	-0.518365	-0.0746157	-0.142826	-0.132813	-0.172984	-0.0493505	0.0592412	-0.00537878	0.697387	-0.076724	0.0694428	0.0622758	-0.10794	-0.0464858	-0.612406	-0.45052	-0.431801	-0.0724839	-0.630849	-0.418988	-0.310053	0.231558
YDR161W	YDR161W	4	779624	-0.212246	0.00284106	0.034083	0.113987	0.110014	0.0592766	0.11421	-0.0849297	0.118754	0.160798	0.264879	0.239442	0.113613	0.204385	-0.0410857	0.0945159	0.0706512	0.106844	-0.204628	-0.0312077	-0.227379	-0.198251
YDR162C	NBP2	4	780745	-0.0698929	0.0473875	0.10076	0.139643	-0.024328	0.00674017	-0.0854268	-0.113109	0.100126	-0.0400039	0.130277	0.0957505	-0.0228651	0.108052	-0.212942	-0.0510033	-0.0356681	0.102931	-0.055617	0.001482	-0.0557661	-0.0619745
YDR163W	CWC15	4	781686	-0.361831	0.0159028	-0.112463	-0.154279	-0.0775954	-0.0637069	0.0940062	-0.2476	0.131709	0.0220235	0.185957	0.224489	-0.0137543	0.000963659	0.0613613	0.172598	0.260415	-0.0459567	-0.310894	-0.174957	-0.348391	0.0489576
YDR164C	SEC1	4	783128	-0.202511	-0.00911201	-0.0461762	-0.0711564	0.0466801	-0.0125383	0.0734249	-0.060272	-0.0223404	-0.0624271	0.0867899	0.0112595	-0.101559	0.0616968	-0.126464	0.00281702	-0.0427645	0.11982	-0.172827	0.023064	-0.187007	-0.192763
YDR165W	TRM82	4	785538	-0.594434	-0.113591	-0.139043	-0.182806	-0.0706917	-0.069432	0.0522886	-0.0878428	0.364155	0.105249	0.246167	0.147643	-0.114223	-0.0223998	0.0367613	0.120303	0.230923	-0.139808	-0.39872	-0.396212	-0.593576	0.141517
YDR166C	SEC5	4	787763	-0.244816	0.0466487	0.0974176	0.0143835	0.0512625	0.0748579	0.162497	-0.133723	0.14862	0.172267	0.265575	0.214003	0.0425475	0.170846	-0.292155	-0.143352	-0.170238	0.0897976	-0.372493	-0.123011	0.0786974	-0.0522204
YDR167W	TAF10	4	789759	-0.252231	0.0113863	0.0646102	-0.0451671	-0.175727	-0.0271211	0.0800624	-0.170103	0.0134904	-0.0250302	0.115891	0.0353812	-0.103139	-0.0319457	-0.0177961	0.110767	0.303655	-0.0189721	-0.0448669	-0.133065	-0.202363	0.409005
YDR168W	CDC37	4	791088	-0.258288	-0.298061	-0.0849326	0.0269893	0.0777443	0.0553892	-0.0030357	-0.00733987	0.130371	0.00901358	0.12646	0.151882	0.0813879	0.214301	-0.0200634	0.164687	0.0278705	0.131974	0.0669831	0.0897064	-0.0355497	-0.344211
YDR169C	STB3	4	793118	-0.29755	0.0517708	-0.0354102	-0.0343659	-0.0351143	-0.111353	0.0732575	-0.193232	0.244188	0.0976546	0.19426	0.175688	-0.0454947	0.0192647	-0.0133491	0.142507	0.211524	-0.0318925	-0.27677	-0.238153	-0.493043	-0.0486715
YDR170C	SEC7	4	799207	-0.032249	-0.102746	0.0475609	0.141143	0.113922	0.0628527	-0.0713312	-0.153332	-0.108538	0.0726554	0.1283	0.0559988	0.122639	0.267214	-0.0189585	0.0733424	-0.1185	0.297836	0.212641	0.331507	0.280991	-0.315465
YDR171W	HSP42	4	807184	-0.600516	0.00191491	-0.109316	-0.0880481	-0.197102	-0.0856855	0.0275397	-0.104038	0.0968295	0.173283	0.123816	0.20029	0.13759	0.175378	-0.293982	-0.0843716	-0.078156	-0.00455453	-0.220746	-0.234528	-0.0591252	0.335626
YDR172W	SUP35	4	809352	-0.851647	-0.0367503	-0.238448	-0.143423	-0.131851	0.0988532	0.26476	-0.0913688	0.139962	0.145233	0.245948	0.20297	-0.0232994	-0.0690303	0.0135643	0.0105532	0.342122	-0.296062	-0.684812	-0.765934	-0.55386	0.828337
YDR173C	ARG82	4	811098	0.0918655	-0.0069511	0.118982	0.223995	0.131017	0.00931515	-0.0231077	0.0981143	-0.0477369	-0.20831	-0.23243	-0.13554	-0.0632135	-0.0309057	-0.100869	0.0223332	-0.0908252	-0.0465045	0.00503881	0.0571491	-0.0310156	-0.440489
YDR174W	HMO1	4	812480	-0.429353	0.0762425	-0.0931198	-0.181778	-0.0944079	-0.0613512	0.017679	-0.171812	-0.0288975	-0.0974953	0.0488084	-0.00837312	-0.103271	0.042868	0.0707381	0.222265	0.264293	-0.0201167	-0.176667	-0.213813	-0.333936	0.121634
YDR175C	RSM24	4	813672	0.00570687	0.0834326	0.12745	0.0741771	0.0712137	0.0367733	-0.0134037	-0.0510816	0.0953126	-0.0223291	0.0550739	0.0692042	-0.0256268	0.0939555	-0.113011	-0.0453042	-0.11723	0.175873	0.00836464	0.126076	-0.0761516	-0.338062
YDR176W	NGG1	4	815506	0.00878692	-0.0743588	0.0551538	0.0992178	0.114651	0.0365499	-0.0157806	-0.187311	-0.126031	0.0156183	0.110742	0.0879675	0.166368	0.221943	-0.0321294	0.0861876	-0.0781017	0.271297	0.164847	0.301257	0.149031	-0.30275
YDR177W	UBC1	4	817201	0.0352029	0.0597279	0.0629847	0.140397	0.116954	0.153128	-0.12677	0.132395	-0.0245917	-0.39207	-0.405591	-0.35676	-0.236908	-0.157483	-0.225542	-0.0161367	-0.287167	0.108271	0.320529	0.353563	0.101359	-0.601666
YDR178W	SDH4	4	818222	0.461905	0.484438	0.384089	0.437185	0.398999	0.309979	0.207027	-1.77544	-2.08695	0.132392	0.228817	0.173447	0.299999	0.387303	0.315071	0.53471	0.281105	0.60767	0.698382	0.801082	0.454697	0.0558233
YDR179C	CSN9	4	818952	0.701802	1.11901	1.06124	0.999455	1.01305	1.04154	1.11369	-0.907784	-0.983956	-0.425143	-0.389888	-0.334251	-0.468088	-0.571966	-0.588811	-0.419893	-0.219598	-0.855442	-1.17137	-1.23514	-0.9239	0.477733
YDR179W-A	YDR179W-A	4	820128	-0.220161	-0.0764573	-0.0173626	-0.00769904	0.0508443	0.0111504	-0.091184	-0.124523	-0.0629068	0.258716	0.344538	0.355234	0.326485	0.426714	0.0484974	0.135617	0.0792428	0.218921	-0.201742	0.0112513	0.151125	-0.201249
YDR180W	SCC2	4	823535	-0.892039	0.152504	-0.0265888	0.146442	-0.23149	0.249565	0.124726	0.0354181	-0.234088	-0.0127769	-0.160024	0.0106093	0.272055	0.0579323	-0.46193	-0.17199	-0.204807	-0.541074	-0.674751	-0.741995	-0.0269137	1.01902
YDR181C	SAS4	4	826632	-0.336867	-0.307887	-0.124266	-0.0106475	0.048061	0.0474073	-0.0893285	0.0651699	0.107907	-0.0904712	0.0951609	0.104437	0.0227723	0.230071	0.0437089	0.129524	0.0403775	0.0217201	-0.0380965	-0.057619	0.102477	-0.28297
YDR182W	CDC1	4	828319	-0.470117	-0.236001	-0.110984	-0.074135	0.0549366	0.0554646	0.133705	-0.0464375	0.159976	0.0788335	0.194048	0.1355	0.0129865	0.0744122	0.108056	0.240562	0.158054	0.0772227	-0.134464	-0.19918	-0.478683	-0.0306989
YDR183W	PLP1	4	829931	-0.381912	-0.149596	-0.0772603	-0.0370746	0.016713	-0.0235964	0.174864	-0.198847	0.170365	0.175442	0.299309	0.259157	0.0699201	0.206131	0.00903352	0.106503	0.191914	0.140828	-0.256174	-0.16512	-0.286415	0.199038
YDR184C	ATC1	4	831071	-0.139394	-0.030489	0.0566969	0.104049	0.0926912	0.101822	0.0651184	-0.0465655	0.0269936	-0.0206595	0.0350095	0.0343536	0.0313034	0.113172	0.0220662	0.165861	-0.0465468	0.123275	0.0451491	0.070395	-0.108671	-0.233428
YDR185C	UPS3	4	832203	-0.396484	-0.0713459	-0.0387512	-0.0371807	0.0489833	0.073008	0.10947	-0.0670602	0.130691	0.108567	0.207605	0.151461	0.0272697	0.178092	0.080184	0.180183	0.197519	0.0968035	-0.175234	-0.181933	-0.275056	-0.0916964
YDR186C	YDR186C	4	834175	-0.135568	-0.0861744	-0.0198316	-0.0489687	0.0891101	0.07547	-0.0368482	-0.147124	0.0460389	-0.0759359	0.0327929	-0.0162405	-0.0155121	0.121376	-0.0269784	0.110023	0.0135902	0.16528	0.0441016	0.0709008	-0.12506	-0.283381
YDR187C	YDR187C	4	836487	0.642999	0.222655	0.344704	0.360281	0.0787662	0.167817	-0.15561	-0.0195797	0.0399031	-0.413513	-0.351143	-0.306616	-0.268519	-0.147651	-0.442591	-0.337132	-0.487179	0.221236	0.222714	0.332406	0.0994155	-0.735088
YDR188W	CCT6	4	837241	-0.264505	-0.0457163	0.0348989	0.0477171	0.0637532	-0.0213644	0.00546076	-0.13222	-0.0615254	-0.023049	0.108702	0.11051	0.0856419	0.122246	0.0368597	0.197629	0.178738	-0.0103777	-0.104478	-0.151586	0.0344802	0.109029
YDR189W	SLY1	4	839392	-0.0411679	0.178517	0.057505	-0.0766317	-0.10801	-0.0251536	-0.201296	-0.0927678	0.0340246	-0.158815	-0.036353	-0.0933689	-0.0720383	0.0140396	-0.317507	-0.150945	-0.273216	0.0749272	-0.056348	0.0192271	-0.00227184	-0.442448
YDR190C	RVB1	4	841299	-0.0328369	0.0949018	0.233764	0.224084	0.329361	0.28812	0.320044	-0.0630773	0.149255	-0.0630353	0.109094	0.0651247	-0.0640534	0.0579792	-0.178952	-0.0880292	-0.0659303	-0.0589562	-0.426385	-0.380799	-0.353853	-0.246035
YDR191W	HST4	4	842893	-0.550302	-0.195226	-0.199587	-0.0675325	-0.0608018	-0.0887925	0.0981775	-0.133066	0.244084	0.224739	0.259126	0.301264	0.220365	0.30027	-0.222851	-0.0539655	-0.0434103	-0.102884	-0.507818	-0.538103	-0.0675618	1.0544
YDR192C	NUP42	4	844215	-0.00432525	-0.136256	-0.0123805	0.0930256	0.0861115	0.0201956	-0.10123	-0.0662286	-0.17632	-0.0699626	-0.00597353	-0.00145782	0.0655718	0.1604	0.108281	0.209591	0.00652968	0.110099	0.210439	0.202265	0.191371	-0.291946
YDR193W	YDR193W	4	844753	-0.360522	-0.0193081	0.05523	0.164579	-0.287892	-0.073273	0.0126246	-0.0503505	-0.138752	0.0562467	0.0244824	0.0122533	0.24596	-0.121202	-0.171979	0.0434227	0.109382	-0.152007	-0.0845384	-0.29085	-0.147037	1.58204
YDR194C	MSS116	4	846949	0.163978	0.0164122	0.0496196	0.167937	0.0796252	0.034139	-0.0547676	0.0982843	-0.171029	-0.171433	-0.123309	-0.0692436	0.052747	0.112317	-0.261248	-0.127566	-0.290293	0.212239	0.0622937	0.386732	0.245474	-0.438534
YDR195W	REF2	4	849399	-0.217051	-0.0715495	-0.100322	-0.117116	-0.0292866	-0.0712535	-0.0781492	0.0618211	0.119096	-0.128553	0.0298064	0.00599608	-0.0911245	0.00285749	0.0326287	0.149348	0.108839	-0.0379758	-0.0409547	-0.0534536	-0.00837699	-0.0247352
YDR196C	CAB5	4	850636	-0.324545	-0.13326	-0.102462	-0.0925613	0.0687852	-0.0459411	0.0561988	-0.00756071	0.00476369	0.00521643	0.168944	0.134427	-0.00578953	0.150626	0.141083	0.198966	0.199884	0.0550913	-0.144695	-0.102317	-0.0852849	-0.0395714
YDR197W	CBS2	4	851812	-0.553545	0.170648	-0.113136	-0.128194	-0.470314	0.139426	-0.264454	0.00583493	-0.339078	-0.247133	-0.316697	-0.384408	-0.171326	-0.368529	-0.548167	-0.320514	-0.125098	-0.588355	-0.518794	-0.614286	-0.235192	1.73196
YDR198C	RKM2	4	853252	-0.428002	-0.22261	-0.18166	-0.10456	-0.0062984	-0.0264805	0.0134719	0.298471	0.444372	-0.00708421	0.0606537	0.0532016	-0.0537396	0.0236134	-0.168313	-0.047943	-0.0874699	-0.0472577	-0.426154	-0.234233	-0.181956	-0.334834
YDR199W	YDR199W	4	854357	-0.32286	-0.189919	0.0210489	0.0285475	-0.00533532	0.0107812	-0.0518176	0.0913482	0.265237	0.0933822	0.118664	0.128071	0.132877	0.30411	-0.0959347	0.0406377	-0.100991	0.15325	-0.111856	-0.124873	0.0778405	-0.387553
YDR200C	VPS64	4	855186	0.0861757	0.0850999	0.0766101	0.0939597	-0.00491681	-0.0385319	-0.17079	0.128092	0.143315	-0.148325	-0.103322	-0.103887	0.00555409	0.0720681	-0.193019	-0.0471334	-0.149586	0.100127	0.0513905	0.0438066	0.251845	-0.470989
YDR201W	SPC19	4	856565	-0.00531012	-0.0640177	0.0366739	0.0321544	0.0598484	-0.00217441	-0.147267	0.114511	-0.103015	-0.265709	-0.165263	-0.23333	-0.192315	-0.0994714	-0.113919	-0.0244826	-0.148647	0.0132194	-0.0310841	0.0246377	-0.155032	-0.441571
YDR202C	RAV2	4	857425	-0.491072	-0.0114713	-0.102474	-0.0973527	-0.191439	-0.035217	-0.0549133	-0.0904203	-0.00373583	-0.0616721	0.0683173	-0.0263299	-0.0809509	-0.0155427	-0.254876	-0.141201	-0.0513883	-0.145232	-0.47879	-0.339103	-0.262468	0.0598063
YDR203W	YDR203W	4	857840	0.035578	-0.167025	-0.0710585	0.0200967	0.0165387	0.0428717	-0.172977	0.0385528	-0.140263	-0.213853	-0.151659	-0.160452	-0.0554446	0.0848936	-0.0367672	0.101721	-0.122648	0.127421	0.205497	0.122838	0.213238	-0.429084
YDR204W	COQ4	4	858640	-0.163776	0.186978	0.0968313	0.140247	-0.384726	-0.0388899	-0.0812091	-0.0481235	-0.0944898	-0.085972	-0.0243831	-0.0229501	-0.107183	-0.10196	-0.350632	-0.0211344	0.0675892	-0.175607	-0.20316	-0.23477	0.0841366	0.54237
YDR205W	MSC2	4	860433	-0.689881	0.0229215	-0.286639	-0.14714	-0.234685	0.0577734	0.0509113	-0.0624811	-0.0263331	0.00252551	0.0901253	0.0708302	0.106829	-0.117366	-0.201439	-0.0455155	0.199799	-0.429144	-0.723226	-0.803572	-0.0338167	1.46778
YDR206W	EBS1	4	863381	-0.309035	-0.0422102	0.0759872	0.0178828	-0.107595	0.0325104	0.157715	0.471612	0.199443	0.163702	0.141172	0.0668687	-0.0987124	-0.159873	-0.0302723	-0.147778	0.0400583	-0.159194	-0.161089	-0.412738	-0.135282	0.89031
YDR207C	UME6	4	866267	-0.315319	0.155998	0.025242	-0.0382639	0.0645559	0.0127358	0.138978	-0.246206	-0.00153988	-0.00325854	0.183482	0.136873	0.0725104	0.0344981	0.0424066	0.236361	0.26937	0.0290219	-0.225344	-0.332728	-0.0270207	0.229087
YDR208W	MSS4	4	869393	-0.493882	-0.0765314	-0.0302161	-0.0975362	0.0585273	-0.0153884	0.17764	0.0423226	0.307012	0.219398	0.346143	0.241801	0.0367228	0.210035	-0.112265	-0.0404562	0.00242509	0.0666237	-0.496348	-0.352955	-0.454675	-0.0944724
YDR210W	YDR210W	4	871187	-0.477753	-0.180326	-0.0556292	0.0237274	0.0505949	0.0461914	0.27857	0.0242622	0.213919	0.260339	0.385451	0.376448	0.192235	0.277106	-0.246495	-0.145507	-0.123429	0.00330378	-0.53316	-0.489579	0.0989497	0.277813
YDR209C	YDR209C	4	871242	-0.644286	-0.247683	-0.215637	-0.139481	0.0803568	0.0201806	0.103593	0.103959	-0.103095	-0.00147662	0.094596	0.183192	0.03158	0.168951	0.102877	0.233029	0.216531	-0.0690026	-0.261004	-0.331734	-0.0891503	0.122546
YDR211W	GCD6	4	885796	-0.471964	-0.209307	-0.1572	-0.0651458	0.10898	-0.0012559	0.0924788	0.0822077	0.115049	0.156789	0.198649	0.20807	0.133342	0.199886	0.0417362	0.113037	0.0708882	0.0340359	-0.255285	-0.206191	0.0916323	-0.230035
YDR212W	TCP1	4	888071	0.425011	0.576958	0.540455	0.38478	-0.27329	0.128596	-0.33764	0.280238	-0.531685	-0.743827	-0.865535	-0.809716	-0.463041	-0.358666	-0.678931	-0.315266	-0.589844	-0.048004	0.271589	0.231986	0.384281	0.443154
YDR213W	UPC2	4	891121	-0.453097	-0.1143	-0.111218	-0.0531747	0.097326	0.113329	0.0455787	0.169113	-0.011904	0.0368602	0.0295715	0.0912144	0.103496	0.226895	0.0453873	0.161147	-0.028762	0.0221656	-0.111263	-0.194031	-0.0458585	-0.200047
YDR214W	AHA1	4	893401	-0.363074	-0.138145	-0.0373278	-0.0734226	0.067122	0.0739219	0.121966	-0.0578741	0.144182	0.116864	0.266698	0.275631	0.0881348	0.202116	0.0625465	0.0836015	0.172968	0.139888	-0.182838	-0.186618	-0.161166	-0.0760193
YDR215C	YDR215C	4	894295	-0.446531	-0.00761779	-0.115478	0.00131623	-0.15635	-0.10202	0.125995	-0.00943965	-0.0588071	-0.106808	-0.0996951	-0.115419	0.103149	-0.138545	-0.134392	0.0581688	0.0939358	-0.264866	-0.179601	-0.423478	0.0808154	1.09729
YDR216W	ADR1	4	897020	0.216938	0.203153	0.120449	0.226003	0.146601	0.123092	0.0919971	0.0783114	0.296825	-0.303001	-0.271892	-0.257816	-0.416612	-0.151133	-0.436883	-0.403789	-0.438495	-0.126455	-0.391151	-0.283311	-0.293911	-0.572644
YDR217C	RAD9	4	901515	-0.564346	-0.078611	-0.314265	-0.155285	-0.132223	-0.0346698	-0.0216225	0.0446035	-0.306798	-0.152597	-0.295226	-0.207272	-0.110666	-0.0899932	-0.124346	0.177566	0.0683672	-0.35745	-0.296925	-0.355068	-0.0896728	0.951276
YDR218C	SPR28	4	904416	-0.17054	0.160326	0.0050267	-0.00997406	0.0476473	-0.123231	0.036091	-0.0503026	-0.156121	-0.0479135	-0.0422981	-0.0142426	-0.0727477	0.011727	0.0031814	0.123097	0.0924587	0.0137225	-0.135577	-0.125695	-0.09037	0.00122932
YDR219C	MFB1	4	906153	-0.0228938	0.0801549	0.095424	0.0372074	0.0359822	0.0196968	-0.0812932	0.0225569	0.056856	-0.0767148	0.0374134	0.0204211	-0.0078667	0.0872265	-0.0120695	0.104664	-0.0265556	0.135444	0.0381085	0.098173	-0.034439	-0.30331
YDR220C	YDR220C	4	907146	-0.500417	-0.528715	-0.501301	-0.347203	-0.321189	-0.370548	-0.442613	0.423797	0.39251	-0.0452989	-0.00700632	0.0232754	0.0239836	0.147238	-0.0605278	0.148548	-0.0460153	-0.00894766	-0.0332365	-0.168725	0.151602	-0.325259
YDR221W	GTB1	4	908384	-0.265628	0.394143	-0.0271082	0.0346534	-0.286356	0.14477	-0.0231809	0.0706908	-0.212083	-0.539166	-0.437232	-0.496911	-0.415688	-0.511903	-0.620322	-0.39855	-0.247001	-0.506155	-0.626084	-0.637965	-0.13152	0.880221
YDR222W	YDR222W	4	910677	-0.344621	-0.20392	-0.0819365	-0.123497	0.0329219	0.080666	-0.02378	0.133712	0.0409752	-0.0201417	0.0323709	0.0713661	-0.0318408	0.0869028	-0.0864582	0.0473136	-0.0758661	0.051399	-0.0908736	-0.146704	-0.108859	0.0887568
YDR223W	CRF1	4	912800	-0.497371	0.0448263	-0.133184	-0.0598566	0.0107919	-0.034644	0.241161	-0.0925569	0.239626	0.175404	0.279392	0.218611	0.0312182	-0.0622604	0.0602993	0.18773	0.403332	-0.0139806	-0.473414	-0.388873	-0.384048	0.154716
YDR224C	HTB1	4	914514	-0.499878	-0.0470293	-0.160797	-0.176353	-0.0702452	0.0244276	0.140657	0.228389	0.135973	0.215342	0.207539	0.138805	-0.0691776	-0.18262	-0.0948232	-0.165571	0.0236351	-0.21574	-0.559959	-0.630157	-0.366114	0.503952
YDR225W	HTA1	4	915729	-0.0696609	0.0368698	-0.124141	-0.149686	-0.255777	-0.161768	-0.24497	-0.0285302	-0.459973	-0.289249	-0.258544	-0.274723	-0.278474	-0.102334	-0.109726	-0.0286858	0.00745568	-0.00440377	0.121898	0.151225	0.0129411	-0.00155619
YDR226W	ADK1	4	916820	-0.241881	0.0398219	-0.00791104	-0.104112	-0.39418	0.0615158	-0.0868831	-0.0139704	-0.0519001	-0.169375	-0.100118	-0.0420762	-0.098125	-0.109528	-0.40193	-0.227846	-0.149656	-0.170796	-0.0793101	-0.339424	0.269343	0.879268
YDR227W	SIR4	4	919609	-0.319296	-0.102194	-0.0953151	-0.084703	0.107518	0.156024	0.16293	0.0293198	0.125136	0.11781	0.201278	0.185932	0.0180065	0.194686	-0.0131878	0.00882129	-0.00515189	0.215884	-0.256601	-0.122281	-0.0558862	-0.172986
YDR228C	PCF11	4	922866	-0.139642	-0.094201	-0.0193821	0.0270065	0.110325	0.0492629	0.0612618	0.0123962	-0.111995	-0.0687576	0.0302615	0.00260837	-0.0223498	0.157529	0.0229941	0.138137	-0.026864	0.159758	0.0296889	0.0568113	0.0475924	-0.225962
YDR229W	IVY1	4	925465	-0.133687	0.157562	0.0889625	0.06313	0.0166052	0.0668753	0.0692841	-0.0660938	0.14805	0.0323261	0.158815	0.163577	0.0937855	0.0922575	-0.173217	-0.0647189	-0.0249015	0.127132	-0.204118	-0.0758889	-0.142755	0.0643081
YDR230W	YDR230W	4	926396	0.102403	0.224195	0.375524	0.254448	0.095388	0.123801	0.15154	-0.0507472	0.209387	0.141474	0.20216	0.222904	0.0796521	0.229085	-0.159933	-0.0873078	-0.0742027	0.149975	-0.080638	-0.0795415	-0.0458154	-0.107375
YDR231C	COX20	4	926601	0.0347479	0.23316	0.307601	0.236893	0.117515	0.0867155	0.213346	-0.260022	0.136359	0.0277707	0.140119	0.137935	-0.0946313	0.0627199	-0.061635	0.017266	0.114627	-0.0392798	-0.236834	-0.243729	-0.38237	-0.165563
YDR232W	HEM1	4	928275	0.186974	0.202885	0.154286	-0.00623755	-0.146329	-0.157097	-0.141428	-0.433288	-0.0171156	-0.116666	0.0240031	0.00730421	-0.16945	0.0262348	-0.021237	0.194319	0.0805018	0.211785	0.0851313	0.301793	-0.180532	-0.125631
YDR233C	RTN1	4	929913	-0.773919	-0.133745	-0.262503	-0.249648	-0.231627	-0.0977723	0.110087	-0.0589079	-0.0980647	-0.0714383	0.130342	0.122856	-0.0768198	-0.0344069	-0.0551791	0.0889243	0.312426	-0.334142	-0.526316	-0.648666	-0.329484	0.686965
YDR234W	LYS4	4	932169	-0.380813	-0.0411607	-0.0138912	-0.0765143	-0.0142958	0.0217198	0.117731	-0.100228	0.166118	0.142662	0.313873	0.293283	0.0704192	0.173338	-0.138961	-0.0336043	0.10053	0.113956	-0.350255	-0.280775	-0.0313204	-0.0707868
YDR235W	PRP42	4	934321	-0.10882	-0.0807813	0.0672187	-0.00215038	0.0798134	0.00808264	0.0339372	-0.0257508	-0.0357319	-0.00645535	0.112564	0.0587147	0.0777957	0.153557	0.0766988	0.197026	0.147405	0.0813099	0.126293	0.0549749	0.0136582	-0.0898809
YDR236C	FMN1	4	935564	-0.712955	-0.30233	-0.214142	-0.321694	-0.181051	-0.0542841	0.208215	-0.218329	0.177023	0.331029	0.436097	0.355004	-0.00430848	0.105504	-0.15222	-0.0338877	0.1626	-0.000817862	-0.530118	-0.487482	-0.838274	1.33686
YDR237W	MRPL7	4	937054	0.233394	0.493178	0.333185	0.243903	0.267287	0.273119	0.248885	-0.117235	0.21918	-0.815978	-0.622169	-0.677374	-0.842623	-0.921588	-0.663371	-0.517915	-0.370849	-0.740012	-0.855881	-0.950912	-0.97113	-0.0280252
YDR238C	SEC26	4	939355	-0.403766	-0.0739294	-0.0529919	-0.0656144	0.12684	0.0522893	0.200578	-0.0842372	0.236686	0.206025	0.348119	0.274198	0.00899305	0.197686	-0.085552	-0.0373171	0.0258067	0.132776	-0.369881	-0.211575	-0.308293	-0.158928
YDR239C	YDR239C	4	942238	-0.203454	-0.0248286	0.0597564	0.00402359	-0.184857	0.155261	-0.0700462	-0.066757	-0.315179	-0.251562	-0.296852	-0.299875	-0.169947	-0.128088	-0.0973282	0.10133	0.0935203	-0.165233	0.136618	-0.179455	-0.106814	0.860592
YDR240C	SNU56	4	944413	-0.704381	-0.128866	-0.237532	-0.236914	-0.0750074	0.0578516	0.179937	-0.0803954	0.190314	0.14811	0.195279	0.266066	0.0277511	0.00200155	0.0431663	0.204275	0.32172	-0.127573	-0.427842	-0.652371	-0.396308	0.601876
YDR241W	BUD26	4	945294	-1.01486	-0.45732	-0.386147	-0.264809	0.0300279	0.0499463	0.244002	-0.0141507	0.305989	0.200638	0.168719	0.276083	0.0876851	0.148459	0.182073	0.296419	0.366747	-0.0335966	-0.448623	-0.569146	-0.311334	0.00499178
YDR242W	AMD2	4	947631	-0.353104	-0.243491	-0.0842603	0.0217797	0.163166	0.164025	0.0372901	-0.00513894	0.133738	0.0760849	0.151238	0.145816	0.102956	0.23787	-0.0565668	0.13142	0.0251545	-0.0182487	-0.195226	-0.271662	-0.0376886	-0.30971
YDR243C	PRP28	4	949401	-0.41654	-0.191922	-0.138283	-0.0612114	0.0911308	0.0425943	-0.00637118	-0.0481368	0.0535782	0.114804	0.0485072	0.131764	0.0533234	0.0917961	0.109025	0.244761	0.166699	0.00427614	-0.101972	-0.185428	-0.148109	-0.102561
YDR244W	PEX5	4	951482	-0.761358	-0.0550318	-0.3485	-0.153222	-0.314229	0.0156699	-0.0187366	-0.037321	-0.250626	0.0182635	-0.0664101	-0.115769	0.0591597	-0.0010986	-0.444764	-0.283429	-0.090191	-0.42676	-0.594478	-0.602404	-0.129379	1.65757
YDR245W	MNN10	4	953390	-0.516057	0.0483466	-0.255183	-0.096675	-0.130331	0.0408472	0.132822	0.00636484	-0.199289	-0.124829	-0.0867323	-0.122309	0.0151087	-0.0877431	-0.295169	-0.0259824	0.00102158	-0.34493	-0.432817	-0.537112	0.0953875	0.821187
YDR246W	TRS23	4	954617	-0.422197	-0.026962	-0.054081	-0.109391	-0.0604437	-0.0334644	0.0164234	-0.111908	0.18879	0.0575084	0.134199	0.100415	-0.0333727	-0.0272883	-0.0459975	0.107759	0.154086	-0.101802	-0.339014	-0.307479	-0.41618	0.230084
YDR247W	VHS1	4	956705	-0.506004	-0.116327	0.0114615	0.0829485	0.235049	0.296851	0.453483	-0.170206	-0.248973	0.345335	0.485302	0.496843	0.308367	0.402766	-0.346954	-0.138542	-0.120638	0.173761	-0.557565	-0.337425	-0.0828038	0.254259
YDR248C	YDR248C	4	958048	-0.765931	-0.23407	-0.155152	-0.133042	-0.0375285	0.0018893	0.32376	-0.201793	0.379133	0.395856	0.471037	0.390599	0.00644105	0.0617499	0.00294273	0.0411061	0.28445	-0.113835	-0.661925	-0.534771	-0.639259	0.494733
YDR249C	YDR249C	4	959241	0.0795726	0.198116	0.269318	0.198825	0.115134	0.10265	-0.00536	-0.210798	-0.130539	-0.0725464	0.0238661	-0.0736591	-0.0312014	0.0689868	-0.181505	0.0152114	-0.170216	0.0801772	0.00942805	0.124695	-0.0723731	-0.307382
YDR250C	YDR250C	4	960223	0.260169	0.117037	0.106133	0.16019	0.0689811	-0.0464324	-0.108666	-0.0513161	0.023659	-0.254182	-0.224982	-0.218594	-0.203328	-0.0747291	-0.143485	-0.00907217	-0.190372	0.0730984	0.108848	0.114409	-0.228726	-0.470223
YDR251W	PAM1	4	961860	-0.597267	0.0260038	-0.358618	-0.329017	-0.371471	-0.173289	-0.195934	-0.104861	-0.0256278	-0.296049	-0.242448	-0.136653	-0.1751	-0.40317	-0.192525	-0.0229846	0.201571	-0.369718	-0.331641	-0.497886	-0.266659	0.822153
YDR252W	BTT1	4	963636	-0.411766	0.00738151	-0.155759	-0.195107	-0.0567525	0.0314529	0.116328	-0.183049	0.139821	0.105079	0.197626	0.171534	-0.0591875	0.0168314	0.0439451	0.117979	0.307546	-0.0364416	-0.269623	-0.342839	-0.449572	0.451673
YDR253C	MET32	4	964277	0.170459	0.126324	0.168524	0.105055	-0.0397218	0.0374766	-0.206829	-0.0869981	-0.146701	-0.232335	-0.151143	-0.141784	-0.0869922	0.061645	-0.150007	0.0604775	-0.0890312	0.19012	0.297455	0.420997	-0.156189	-0.368682
YDR254W	CHL4	4	965801	0.20596	0.109061	0.402032	0.509913	0.456832	0.473276	0.353108	-0.401669	-1.02771	0.367941	0.389618	0.390556	0.45431	0.604435	0.161429	0.227213	0.0636332	0.485402	0.00832559	0.310523	0.354778	-0.0787667
YDR255C	RMD5	4	967189	-0.267787	-0.222879	-0.322973	-0.260115	-0.12455	-0.120743	-0.123005	-0.114683	-0.206598	-0.374006	-0.357187	-0.290297	-0.226912	-0.108763	0.0735286	0.237554	0.182463	-0.0519897	0.19831	0.120808	-0.210237	0.365832
YDR256C	CTA1	4	968906	-0.363766	0.051224	0.0265069	-0.0453501	-0.138858	-0.100661	0.0915802	-0.25538	0.235282	0.176814	0.23871	0.202476	0.0236788	-0.0851103	0.0439913	0.160317	0.337488	-0.051252	-0.291736	-0.274142	-0.425334	0.161737
YDR257C	RKM4	4	970732	-0.257556	-0.0507154	0.0700974	-0.0114489	0.114821	0.0609948	0.0842953	-0.113687	0.0469397	0.0951038	0.162741	0.14958	0.0914408	0.157532	0.0591022	0.246944	0.143984	0.0328232	-0.0618703	-0.0416097	-0.305727	-0.0587726
YDR258C	HSP78	4	973025	0.109631	0.125912	0.270816	0.216984	0.100269	0.144876	0.0083409	-0.0489524	-0.01819	-0.0309071	-0.0299844	4.18979e-06	0.0758076	0.128637	-0.103715	0.0836452	-0.0958409	0.116655	0.106989	0.104691	-0.160126	-0.354899
YDR259C	YAP6	4	975206	0.0897747	0.0607515	-0.0165261	-0.0591315	-0.0178481	-0.0484592	-0.230209	0.0330005	-0.0942662	-0.246656	-0.0360386	-0.0713111	-0.231537	-0.0303362	-0.0539023	0.134308	0.0760743	0.225699	0.173076	0.302414	-0.0733895	-0.196118
YDR260C	SWM1	4	976973	0.0450699	0.194502	0.162425	0.09002	0.0800377	0.107363	0.215803	0.0743688	0.225408	-0.244659	-0.164205	-0.214921	-0.385915	-0.487105	-0.403634	-0.28017	-0.0681546	-0.428893	-0.535339	-0.714857	-0.594774	0.457198
YDR261C	EXG2	4	978365	-0.466709	0.0507264	-0.124187	-0.120332	-0.0846471	0.164896	0.275707	-0.0978832	0.120207	0.14896	0.250031	0.258015	0.0760022	0.027978	-0.467107	-0.279316	-0.209097	-0.0291933	-0.475302	-0.628786	-0.120458	0.491811
YDR262W	YDR262W	4	993543	-0.387424	0.147242	0.111631	0.124104	-0.0564238	0.278336	0.160475	0.0318539	-0.106738	-0.0198747	-0.00931756	0.0248997	0.155721	0.0227375	-0.235837	0.0799695	-0.0224535	-0.134053	-0.290633	-0.319379	-0.309954	0.640166
YDR263C	DIN7	4	994888	-0.782879	-0.178526	-0.201507	-0.22128	-0.178122	-0.0640623	0.103066	-0.184939	0.257761	0.18939	0.35098	0.277696	-0.00169659	-0.00340725	0.00202002	0.0306481	0.367997	-0.330566	-0.668779	-0.698586	-0.62657	0.689868
YDR264C	AKR1	4	997176	-0.946451	-0.181373	-0.0801367	-0.0941704	-0.485741	-0.0466704	-0.0647514	0.463762	0.0358935	0.0491619	0.0540876	-0.151294	-0.00528512	-0.333032	-0.21337	-0.191234	-0.145823	-0.515753	-0.496889	-0.721685	-0.52552	1.92858
YDR265W	PEX10	4	999370	-0.620567	0.108931	-0.130739	-0.000111264	-0.408293	0.0968528	-0.0940077	0.00828773	-0.301453	-0.107056	-0.204703	-0.200911	0.0618007	-0.338309	-0.313101	-0.110345	0.0635578	-0.514037	-0.338901	-0.681001	-0.0232507	1.27713
YDR266C	HEL2	4	1001063	-0.421941	-0.0237969	-0.109248	-0.0729212	0.0273885	0.00601699	0.00732299	-0.0545037	-0.054698	0.0429611	0.181681	0.149473	0.0323668	0.0787706	0.114504	0.235844	0.239819	-0.104605	-0.289613	-0.357402	-0.190977	0.0154315
YDR267C	CIA1	4	1003006	-0.514916	0.064973	-0.212042	-0.122247	-0.364122	0.032856	0.00543846	-0.0584776	-0.0468312	0.0420868	0.0836796	0.0704751	0.0776063	-0.0976096	-0.227032	-0.0805938	0.166537	-0.332438	-0.404872	-0.592797	-0.0112293	1.31511
YDR268W	MSW1	4	1004573	-0.0412788	-0.0448433	-0.0203217	0.00602352	-0.0487664	-0.155519	-0.101697	0.00607902	-0.121417	-0.141059	-0.0299207	-0.0557126	0.00574806	0.0791242	0.0831574	0.266918	0.0745395	-0.0193231	0.15085	0.171056	0.0829859	-0.121029
YDR269C	YDR269C	4	1005826	-0.623383	-0.0485695	-0.353258	-0.192835	-0.219571	-0.141324	0.107147	-0.20257	0.12554	0.164024	0.193645	0.185556	0.0920289	0.116449	-0.210773	-0.0363985	0.0214366	-0.0763962	-0.46036	-0.427845	-0.0239189	0.784145
YDR270W	CCC2	4	1007182	-0.779539	-0.300826	-0.208255	-0.139725	0.140198	0.138485	0.272932	0.0591582	0.302209	0.267848	0.398066	0.359008	0.145445	0.190196	0.00971995	0.0480303	0.138994	-0.0884807	-0.595628	-0.745125	-0.294697	0.115429
YDR271C	YDR271C	4	1008580	-0.863203	-0.331587	-0.334568	-0.169773	0.0892538	0.0386879	0.16759	0.0842227	0.158222	0.137338	0.196426	0.153717	0.0500368	0.173723	0.101463	0.16612	0.288158	-0.166607	-0.514851	-0.661473	-0.382631	0.0103929
YDR272W	GLO2	4	1009422	-0.107823	0.36199	0.596121	0.625753	-0.168042	0.131557	0.0656543	-0.101826	-0.198354	-0.0712977	0.125538	-0.0166207	0.581023	-0.010523	-0.0799363	-0.0425536	-0.207553	-0.0120678	-0.106025	-0.123446	0.183491	0.657208
YDR273W	DON1	4	1010724	0.015112	-0.061537	-0.249251	-0.323276	-0.446553	-0.554461	-0.681323	0.192516	-0.0343751	-0.298405	-0.238112	-0.261439	-0.27646	-0.0144422	-0.0160433	0.219143	-0.0946379	0.20216	0.317842	0.414409	0.0887464	-0.458128
YDR274C	YDR274C	4	1011774	-0.215713	-0.100746	-0.176121	-0.277792	-0.38806	-0.302708	-0.353258	-0.0455076	0.4823	-0.339546	-0.200206	-0.194178	-0.265633	-0.231247	-0.325746	-0.135891	-0.17296	-0.126331	-0.161218	-0.280546	-0.284794	0.132643
YDR275W	BSC2	4	1012605	-0.364638	0.0674452	0.102114	0.0310633	-0.0644258	0.0915321	0.116783	-0.122735	-0.0114784	0.115875	0.106375	0.0938819	0.0361068	0.0475795	-0.0458973	0.16225	0.17727	-0.0568973	-0.187396	-0.28494	-0.328242	0.477461
YDR276C	PMP3	4	1013559	-0.565672	-0.398654	-0.39527	-0.21381	-0.120178	-0.0791239	-0.0343748	-0.0799196	-0.0885225	-0.0659452	0.0330918	0.00688791	-0.0518953	0.0523007	0.166527	0.260972	0.321924	-0.0466567	-0.100597	-0.272441	-0.110435	0.644953
YDR277C	MTH1	4	1015051	0.00367792	-0.0513618	0.0208666	-0.0185903	0.0188139	-0.0728524	-0.148026	0.0685964	-0.0291094	-0.12543	0.083647	0.114552	0.0428882	0.234955	-0.136188	0.0243443	-0.0778407	0.153648	-0.0565719	0.0918558	0.227918	-0.313903
YDR278C	YDR278C	4	1017159	-0.344364	-0.0025101	0.125726	0.132811	0.0474584	0.0625507	0.175093	0.00071648	0.143789	0.313637	0.351064	0.323591	0.146984	0.156819	-0.00292067	0.0940153	0.160784	0.0584072	-0.323406	-0.175536	-0.357466	0.119806
YDR279W	RNH202	4	1019894	-0.477106	-0.0797994	-0.104199	-0.0460062	-0.0833611	-0.149683	0.00158475	0.199972	-0.0156528	0.13725	0.167085	0.106269	-0.00323154	0.200694	-0.222138	-0.00277153	-0.0524384	0.0199339	-0.298486	-0.226174	0.0132507	0.551848
YDR280W	RRP45	4	1021205	-0.387121	-0.0721111	-0.0281393	0.163291	0.0851314	0.133468	-0.00411988	0.341238	-0.100152	0.0609079	0.0166745	-0.112121	0.137977	0.0587725	-0.126398	-0.0307369	-0.0832785	0.0190825	-0.243458	-0.102745	0.123506	0.505986
YDR281C	PHM6	4	1022164	-0.385122	-0.00948824	-0.124001	-0.145475	-0.211836	-0.0810685	0.0520976	-0.0739739	0.0521486	0.051951	0.119432	0.115586	-0.00799017	-0.00245918	-0.0670284	0.0886383	0.199894	-0.0404519	-0.265471	-0.236293	-0.338005	0.777245
YDR282C	YDR282C	4	1024133	-0.298395	-0.0442175	0.00150975	0.0154032	0.180973	0.213037	0.199192	0.0225399	0.193958	0.0642027	0.190266	0.210415	0.0543625	0.097048	-0.245747	-0.172203	-0.0961125	-0.00654372	-0.462241	-0.339202	-0.0990635	-0.323071
YDR283C	GCN2	4	1027559	-0.838706	-0.391005	-0.425983	-0.283377	0.0521319	-0.0575264	0.142562	0.220731	0.0888904	0.287354	0.267188	0.302924	0.24223	0.217647	0.247855	0.234274	0.336436	-0.0875333	-0.325595	-0.636418	-0.091819	0.181418
YDR284C	DPP1	4	1030984	-0.146899	0.0157706	0.12392	0.213244	0.118099	0.107199	0.190756	-0.00117275	0.311879	0.0334084	0.131666	0.114731	0.0207077	0.115926	-0.332277	-0.151143	-0.158168	-0.0808536	-0.509139	-0.371892	-0.218997	-0.188401
YDR285W	ZIP1	4	1033749	-0.0857713	-0.0716011	-0.090589	-0.0304227	0.0014228	-0.0541656	-0.17709	-0.0379242	-0.0705072	-0.0440729	0.0837768	0.0443879	0.0393544	0.134803	0.0397461	0.150824	0.0667792	0.157558	0.152045	0.17846	0.0904796	-0.195081
YDR286C	YDR286C	4	1035403	-0.656218	-0.23543	-0.15033	-0.123851	-0.0768158	0.0802917	0.196868	-0.116804	0.158003	0.163636	0.202112	0.199722	0.090532	0.119961	-0.0936852	0.0723113	0.116903	-0.17929	-0.412747	-0.577865	-0.291412	1.15152
YDR287W	INM2	4	1036434	0.399735	0.128216	0.17242	0.169839	-0.0928188	-0.0331746	-0.351631	-0.195523	-0.194256	-0.205696	-0.188435	-0.173902	-0.0545066	-0.014683	-0.0790721	0.0566946	-0.123588	0.222144	0.359149	0.400958	0.373974	-0.443392
YDR288W	NSE3	4	1037650	-0.585951	-0.415979	-0.551531	-0.595646	-0.685272	-0.587903	-0.736321	0.486388	-0.809711	0.312867	0.421147	0.415509	0.422305	0.53589	0.341535	0.417677	0.348803	0.49268	0.384452	0.432997	0.478887	0.0353367
YDR289C	RTT103	4	1038894	0.134077	0.0412325	0.0535665	0.101239	0.078242	0.0333581	-0.140007	-0.103071	-0.127368	-0.123323	-0.00881076	-0.0347342	0.0474089	0.0856451	-0.0154379	0.0917507	-0.0717401	0.18799	0.264201	0.361999	0.247574	-0.356205
YDR290W	YDR290W	4	1039534	-0.0916503	0.0679263	0.100173	0.0802468	0.0689027	0.0393536	-0.00862824	-0.052213	0.0300005	0.0231959	0.113739	0.0919596	0.0881508	0.0873186	-0.128528	0.0376415	-0.0806467	0.138469	-0.0605899	0.0582555	-0.15389	-0.227193
YDR291W	HRQ1	4	1041344	0.190149	0.193457	0.147672	0.0954315	-0.0159503	-0.0549112	-0.166425	-0.020033	-0.105902	-0.130016	-0.0313868	-0.046158	0.0257156	0.0685173	-0.141547	0.0448499	-0.0920989	0.21474	0.148559	0.309283	0.134986	-0.309768
YDR292C	SRP101	4	1044078	-0.590225	-0.0213247	-0.109258	-0.109057	-0.0452474	0.184904	0.334862	-0.142781	0.377025	0.247047	0.302672	0.263365	-0.1037	-0.0387612	-0.38135	-0.254519	0.0104584	-0.175636	-0.922274	-0.675683	-0.44967	0.491363
YDR293C	SSD1	4	1047516	-0.183474	0.0952563	-0.035331	0.0399177	-0.0252495	0.054693	0.132025	-0.13127	-0.409939	0.00567726	0.0679488	0.0772184	0.113064	0.087378	0.185205	0.343316	0.345094	-0.0225921	0.0600135	-0.0320971	0.0138614	0.608968
YDR294C	DPL1	4	1051343	0.340293	0.298853	0.355697	0.284324	0.0564132	0.101093	0.0870367	-0.0417623	0.168333	-0.397266	-0.350934	-0.384261	-0.403584	-0.303175	-0.449049	-0.364012	-0.329099	-0.220052	-0.222176	-0.206396	-0.419871	-0.522169
YDR295C	HDA2	4	1053635	-0.262017	0.184341	0.0490095	0.000267328	0.0281797	0.180849	0.202578	-0.126743	-0.725208	0.222526	0.289472	0.176979	0.0467974	0.0349174	0.378301	0.404227	0.533256	0.0683591	0.0947252	-0.1218	-0.0830508	0.729404
YDR296W	MHR1	4	1055552	-0.247057	0.28681	0.223846	0.0350896	-0.426071	-0.126498	-0.246563	-0.276822	-0.280432	0.175836	0.187451	0.0870007	0.29171	0.0549991	-0.0623022	0.211758	0.243845	0.0813183	0.240855	0.0866924	0.298338	0.817534
YDR297W	SUR2	4	1057075	-0.374807	-0.335275	-0.200936	-0.166219	-0.0753085	-0.113282	-0.0753326	-0.174944	-0.0810515	0.201921	0.322336	0.296702	0.191224	0.270469	0.228899	0.351657	0.270165	0.244017	0.149435	0.134568	0.0172457	0.204207
YDR298C	ATP5	4	1058495	-0.273475	0.09356	-0.0344953	-0.0203613	0.0681045	0.0901936	0.131169	-0.133391	-0.0471382	0.0706326	0.151163	0.134569	0.0533037	0.156009	-0.190796	-0.0830837	-0.0863401	0.187932	-0.258859	-0.0282007	0.012226	0.0478795
YDR299W	BFR2	4	1060429	0.160734	0.128386	-0.160808	-0.147107	-0.247215	-0.411873	-0.396919	0.145942	0.218105	-0.440149	-0.29683	-0.258624	-0.242832	-0.166692	-0.253678	-0.113152	-0.259969	0.0696247	0.116974	0.261056	-0.0794831	-0.638189
YDR300C	PRO1	4	1062148	-0.694282	-0.635557	-0.702363	-0.610155	-0.469406	-0.572632	-0.502563	-0.0421255	0.132876	0.121441	0.187365	0.163355	0.20647	0.308642	0.187477	0.348928	0.192274	0.293059	0.264268	0.360305	0.24077	-0.0641991
YDR301W	CFT1	4	1065388	-0.146198	0.187417	0.182719	0.119865	-0.202753	-0.000563413	-0.0411805	-0.197711	0.088666	0.017614	0.0678922	-0.00489808	-0.00615164	-0.0204092	-0.188278	0.0195104	0.0937325	-0.098792	-0.1252	-0.231869	-0.288802	0.250571
YDR302W	GPI11	4	1068060	0.218312	0.110325	0.241009	0.266115	0.237168	0.195516	0.124794	-0.0116592	0.234766	-0.110166	-0.0376773	-0.00222807	0.0103251	0.148382	-0.418849	-0.347092	-0.42734	0.12518	-0.297453	-0.0453668	0.131051	-0.535325
YDR303C	RSC3	4	1070057	-0.540267	-0.116492	-0.0990413	-0.0585294	-0.110813	0.0336414	0.218886	-0.179437	0.270777	0.222878	0.345448	0.225193	-0.0941475	-0.0230718	0.0228553	0.0698333	0.410359	-0.0674968	-0.470057	-0.432923	-0.363299	0.641607
YDR304C	CPR5	4	1072218	0.00619656	-0.13894	0.0303039	0.0282746	0.0236842	-0.0400961	-0.252974	-0.0101267	-0.0474782	-0.142344	-0.0233299	-0.151891	-0.180038	0.139423	0.0628944	0.167122	0.061563	0.188914	0.299872	0.237429	0.0334823	-0.31998
YDR305C	HNT2	4	1073117	-0.398224	0.0763881	0.226281	0.182031	0.245245	0.301376	0.433938	0.190238	0.465486	-0.110273	-0.0793931	-0.016815	-0.261923	-0.187487	-0.834815	-0.774788	-0.72352	-0.292951	-1.25776	-0.864677	-0.684896	-0.327113
YDR306C	YDR306C	4	1074453	0.012956	0.359847	0.258686	0.294898	-0.0486323	0.153485	0.06887	-0.256745	-0.75584	-0.00714853	0.106509	0.0771601	0.227525	0.143531	-0.136036	0.211773	0.0344263	0.0450156	0.0778606	-0.00666541	0.313337	0.606727
YDR307W	PMT7	4	1076859	0.0677272	-0.068689	-0.220843	-0.211658	-0.263396	-0.215807	-0.303978	-0.110945	-0.320747	-0.327289	-0.332667	-0.324105	-0.262851	-0.143229	-0.0247164	0.122375	0.0722526	0.323522	0.401463	0.566089	-0.291607	0.462635
YDR308C	SRB7	4	1078238	0.644054	0.971949	0.999066	0.978799	1.05855	1.06222	1.17248	0.230887	-1.21768	-0.554088	-0.559191	-0.541365	-0.702537	-0.795389	-0.784693	-0.673523	-0.463335	-1.03212	-1.1881	-1.2986	-1.16485	0.201592
YDR309C	GIC2	4	1079623	-0.497376	-0.0317305	-0.0284037	-0.0645588	-0.15127	0.101273	0.164946	-0.255469	0.259552	0.227531	0.26218	0.237527	0.0800842	-0.0313896	-0.0697686	0.0279181	0.262658	-0.1884	-0.384591	-0.458654	-0.362488	-0.0295671
YDR310C	SUM1	4	1082722	0.104752	0.0922903	0.101999	0.164476	-0.00230403	-0.0903343	-0.116188	-0.194788	-0.0535368	-0.0523204	-0.10413	-0.0659512	0.0539358	0.104315	-0.00934293	0.157528	-0.0222729	0.192933	0.253412	0.378521	-0.0746044	-0.35725
YDR311W	TFB1	4	1086029	-0.703491	-0.0473501	-0.208984	-0.197388	-0.193966	0.216847	0.27869	0.00243954	0.0255998	0.0196858	-0.0115663	0.0414545	0.0571868	-0.11906	-0.294968	-0.100885	0.0425306	-0.247354	-0.52214	-0.613142	-0.155906	1.21455
YDR312W	SSF2	4	1088261	-0.84416	-0.252005	-0.350891	-0.266066	0.0285354	-0.00445111	0.0406021	0.130607	-0.185475	-0.0147531	0.0155019	-0.0329263	-0.0227885	-0.0139178	0.141654	0.309033	0.268513	-0.241782	-0.266414	-0.592961	-0.134079	0.875206
YDR313C	PIB1	4	1089649	-0.315368	0.231332	-0.0273624	0.0277909	-0.246057	0.0213761	-0.0208515	-0.270544	-0.400035	-0.197903	-0.139968	-0.229077	0.0763762	0.174406	-0.444667	-0.166881	-0.160574	-0.31329	-0.259937	-0.392304	0.280898	1.30476
YDR314C	RAD34	4	1091472	-0.542041	0.104521	-0.0203415	0.0734037	-0.245581	0.246102	0.141328	0.0872414	-0.0758933	-0.179952	-0.135015	-0.170939	0.162472	-0.244379	-0.495599	-0.22042	-0.158144	-0.4942	-0.5366	-0.716087	-0.163997	1.29457
YDR315C	IPK1	4	1093163	-0.416291	-0.0568123	-0.0707431	-0.0973377	0.0466149	0.0521105	0.104685	-0.0409748	0.0889683	0.0773876	0.211382	0.158553	0.0396664	0.0657639	-0.000932235	0.0578948	0.0852943	0.0403515	-0.315985	-0.230493	-0.259517	0.123673
YDR316W	OMS1	4	1094470	-0.609152	-0.0138494	-0.0967278	-0.077812	-0.135299	0.17607	0.209918	-0.16117	0.106138	0.225728	0.335505	0.262631	0.143667	0.0647721	-0.327677	-0.170342	-0.00426116	-0.0644885	-0.536027	-0.422066	-0.406627	0.63124
YDR317W	HIM1	4	1102806	0.0501086	0.0455521	0.177332	0.174097	0.126102	0.0980352	-0.0196861	0.0836141	-0.0245824	-0.0862338	-0.10809	-0.0791478	-0.00418862	0.128926	-0.153893	0.0252805	-0.130655	0.179546	0.0316918	0.242444	-0.162806	-0.442962
YDR318W	MCM21	4	1104352	-0.417516	-0.0866398	-0.0371968	-0.0753602	-0.0226945	-0.0321832	0.112034	-0.128796	0.144125	0.230956	0.322638	0.315751	0.120146	0.173086	0.0981383	0.152054	0.204341	-0.00551393	-0.314179	-0.27032	-0.348297	0.0258074
YDR319C	YFT2	4	1105415	-0.540405	0.0297389	-0.0919687	-0.118431	-0.198334	0.122231	0.16321	-0.120663	0.13255	0.129022	0.179182	0.22016	0.125158	-0.108788	-0.150638	0.000554272	0.176395	-0.241553	-0.648979	-0.620807	-0.556369	0.510546
YDR320C	SWA2	4	1107098	-0.64486	-0.0510536	-0.151914	-0.056221	-0.282717	0.292837	0.105644	-0.0781817	-0.145672	0.0159092	0.0125549	0.12216	0.102186	-0.0772306	-0.401414	-0.175769	-0.103364	-0.313471	-0.540245	-0.659316	0.229618	1.26789
YDR320C-A	DAD4	4	1108389	-0.542172	-0.127277	-0.140535	-0.119345	-0.084964	-0.00545208	0.144604	-0.142544	0.108955	0.0538548	0.210391	0.194587	0.0825317	0.112901	-0.248101	-0.106722	-0.0375716	-0.220381	-0.537687	-0.547214	-0.256801	0.35857
YDR321W	ASP1	4	1109274	-0.0148957	0.132486	0.0816497	0.0399349	-0.144329	-0.101234	-0.236632	-0.204946	-0.12391	-0.162142	-0.00740754	-0.00443514	-0.152842	0.112728	-0.073469	0.0295079	0.0332851	-0.00120797	0.0252875	0.0929196	-0.0321364	0.0782486
YDR322W	MRPL35	4	1111140	0.123068	0.143207	-0.0125711	-0.033333	-0.0611455	-0.119028	-0.142391	-0.00071012	-0.028352	-0.271993	-0.0973964	-0.192779	-0.153472	-0.00133124	-0.237895	-0.0299532	-0.175501	0.178514	0.030577	0.213916	-0.103833	-0.392067
YDR322C-A	TIM11	4	1112148	-0.124217	0.23567	0.337493	0.329052	0.0999735	0.16053	0.295013	-0.218053	0.194349	0.132576	0.246362	0.189854	0.0367176	-0.0686521	-0.358106	-0.216941	-0.0468824	-0.312907	-0.623274	-0.54443	-0.648693	-0.115375
YDR323C	PEP7	4	1113253	-0.591791	0.0506318	-0.0878701	-0.0631917	-0.300188	-0.0291313	-0.00425284	-0.0975167	-0.193159	-0.0451781	-0.00215259	-0.0875964	0.0895349	-0.165905	-0.311743	-0.08527	-0.00389279	-0.392845	-0.411744	-0.528977	-0.0508978	0.886603
YDR324C	UTP4	4	1115598	-0.676664	-0.0588608	0.101097	0.0821854	-0.00978537	0.0855608	0.17344	-0.233007	0.388154	0.35296	0.40909	0.409603	0.296531	0.336328	-0.438226	-0.315889	-0.312342	-0.13071	-0.762294	-0.667574	-0.631921	0.693916
YDR325W	YCG1	4	1118679	0.0975107	0.020254	0.119916	0.214594	0.209589	0.11667	0.0655191	0.154097	0.123126	-0.121511	0.0318657	-0.0414924	-0.0324912	-0.0313006	-0.0844731	0.0493625	-0.0473709	-0.0551041	-0.123566	-0.0742366	-0.234381	-0.247674
YDR326C	YSP2	4	1122767	-0.177769	0.0547817	-0.0469098	-0.0377291	-0.22799	-0.133241	-0.272079	-0.274656	-0.392165	-0.125403	-0.0767144	-0.0890559	0.0726491	0.00323881	0.0716537	0.255367	0.145236	0.108297	0.370806	0.33191	-0.167177	0.140923
YDR327W	YDR327W	4	1125465	-0.816341	-0.242053	-0.320186	-0.163629	0.0868329	-0.0815042	0.024121	-0.0119723	0.0373229	0.162129	0.0441705	0.147757	0.0905457	0.354318	0.108665	0.346745	0.159938	-0.0634339	-0.0362959	-0.3855	0.323166	-0.164928
YDR328C	SKP1	4	1125726	-0.272804	-0.162406	-0.0894544	-0.11978	0.0620846	-0.00746994	-0.154367	0.106401	-0.0634319	-0.136513	-0.147235	-0.0559508	-0.0949329	0.134011	-0.0224273	0.21783	0.00581254	0.0100909	0.259203	-0.0972854	0.169685	-0.335729
YDR329C	PEX3	4	1126932	-0.317577	-0.272108	-0.253635	-0.152715	-0.0384165	-0.101908	-0.234439	0.0848233	-0.22435	-0.100811	-0.00289292	-0.0974336	-0.0854709	0.133246	0.203054	0.362141	0.199785	0.120228	0.273029	0.0988754	0.13229	-0.175863
YDR330W	UBX5	4	1128623	-0.336153	0.221357	-0.0471855	0.021109	-0.252671	0.0624565	-0.0414003	-0.0463581	-0.105064	-0.0276383	-0.0253616	0.008684	0.0806234	-0.181414	-0.208875	-0.127477	0.0331687	-0.172112	-0.274992	-0.372094	-0.189258	1.21734
YDR331W	GPI8	4	1130205	-0.487643	-0.0574202	-0.129004	-0.184279	-0.0360115	-0.0172244	0.227788	-0.149396	0.0537213	0.128946	0.217953	0.16109	-0.0122841	-0.104833	-0.0262229	0.0888383	0.312275	-0.103015	-0.341454	-0.470512	-0.291022	0.371139
YDR332W	IRC3	4	1132035	-0.551357	-0.211237	-0.193311	-0.156976	-0.310278	0.099115	-0.0928995	0.534441	0.0404677	-0.32957	-0.297584	-0.385084	-0.415971	-0.349133	-0.161778	-0.194799	0.00378713	-0.369488	-0.333981	-0.470527	-0.242825	1.10875
YDR333C	RQC1	4	1134345	-0.734724	-0.116317	-0.201893	-0.157132	-0.196339	0.101553	0.249408	-0.101892	0.250266	0.154252	0.302469	0.246138	-0.0190317	-0.0106248	-0.0940317	-0.000891665	0.416139	-0.173239	-0.588819	-0.612126	-0.299305	0.80638
YDR334W	SWR1	4	1138204	-0.555208	-0.164739	-0.149526	-0.197321	-0.0870919	0.0849627	0.0670903	0.281243	0.0741995	0.0686668	0.132748	0.124408	0.0290069	-0.0264092	-0.104299	-0.0541603	0.0665965	-0.141697	-0.232276	-0.440542	0.069732	1.04956
YDR335W	MSN5	4	1143005	-0.389441	-0.116597	-0.111934	-0.058759	0.0206035	0.0410833	-0.0693763	-0.0210617	-0.00319865	-0.0585681	-0.0407011	0.0251517	0.00150002	0.0609591	0.0284915	0.19574	0.0790008	-0.0446075	0.00138194	-0.235817	-0.0383143	-0.212183
YDR336W	YDR336W	4	1145564	-0.280179	0.0103612	-0.0533674	-0.0271827	0.041582	0.0452484	0.0579702	-0.0341793	0.0197984	-0.0316322	0.121678	0.0361905	-0.0318404	0.0556381	-0.0143693	0.127871	0.00891343	0.0778498	-0.204208	-0.0667523	-0.149754	0.103981
YDR337W	MRPS28	4	1146749	-0.102709	0.0646933	0.0369739	0.053855	0.0728385	0.0338694	-0.0203668	0.0413491	-0.113407	-0.00345325	0.0749327	0.0469586	0.0710337	0.201463	0.0621443	0.156685	0.0215166	0.0952251	0.0632508	0.0484163	0.132515	-0.204663
YDR338C	YDR338C	4	1148422	0.0707985	-0.0314223	0.0586952	0.21253	0.221882	0.129379	-0.0100727	0.11783	0.00581655	-0.0850136	-0.0240566	0.042811	0.130656	0.20166	-0.189937	-0.104408	-0.286908	0.0971774	-0.091444	0.11652	0.236242	-0.608589
YDR339C	FCF1	4	1150235	-0.536512	-0.122994	-0.20397	-0.15334	-0.197907	0.124818	0.110712	0.00939809	0.0441404	0.00117266	0.0893223	0.0687002	0.00375894	-0.0328022	-0.186883	-0.0465273	0.172917	-0.295258	-0.475452	-0.609759	-0.196133	0.624254
YDR340W	YDR340W	4	1151032	-0.0806724	0.134892	0.136368	0.131554	0.322216	0.266908	0.405074	0.194689	0.305981	-0.227723	-0.130876	-0.136888	-0.260196	-0.162917	-0.475459	-0.457407	-0.401249	-0.10199	-0.668182	-0.232057	-0.258864	-0.47443
YDR341C	YDR341C	4	1152714	-0.252341	-0.205264	-0.0436265	0.0496084	0.222304	0.152322	0.0402657	0.141859	0.104854	0.00586478	-0.0143051	0.0416607	0.133538	0.241998	-0.0421987	0.0637099	-0.124829	0.138689	0.0421221	0.158596	0.187864	-0.359408
YDR342C	HXT7	4	1155072	-0.263367	0.0701576	-0.149118	-0.128982	-0.0654547	0.0578849	0.0461973	0.204559	-0.385543	-0.179133	-0.0371858	-0.0535753	-0.0927311	-0.00649367	0.0813585	0.182244	0.348005	-0.135612	-0.157574	-0.261172	-0.196877	1.43917
YDR343C	HXT6	4	1160464	-1.10562	-0.844763	-1.03697	-1.00148	-1.11546	-0.803787	-0.894112	-0.184595	-0.0291568	0.114739	0.334442	0.337295	0.167642	0.309609	0.378483	0.514893	0.673343	0.159464	0.0589034	-0.0823869	0.200434	1.55098
YDR344C	YDR344C	4	1162227	-0.224148	-0.180468	0.0721975	0.0807011	0.23785	0.263647	0.301495	0.198104	0.394259	0.260428	0.375067	0.382827	0.253806	0.314793	-0.330846	-0.287102	-0.299292	0.271611	-0.310993	-0.0404465	0.0136144	-0.204942
YDR345C	HXT3	4	1163808	-0.418215	-0.03013	-0.144825	-0.118765	0.00435599	-0.134821	0.0984571	0.0452797	0.112595	0.171625	0.132493	0.147105	0.0285025	0.0562593	0.212172	0.270445	0.401792	-0.0522442	-0.177856	-0.199994	-0.308615	0.351512
YDR346C	SVF1	4	1167936	-0.579188	-0.435136	-0.2517	-0.212048	-0.026318	-0.0159077	0.00351564	0.0869122	0.304733	0.145163	0.219654	0.251825	0.162301	0.279791	-0.147154	-0.0791958	-0.127517	0.220412	-0.230496	0.139275	0.00861541	-0.108667
YDR347W	MRP1	4	1169660	-0.495493	-0.19455	-0.119245	-0.0962194	0.0145625	0.0271373	0.202241	0.0382612	0.312883	0.208398	0.328872	0.289035	0.0909339	0.142509	0.0545961	0.132775	0.240044	-0.0571204	-0.444735	-0.497979	-0.552769	0.0679517
YDR348C	PAL1	4	1171075	0.0258636	-0.108285	-0.109194	-0.0269382	-0.146772	-0.206328	-0.212835	0.0111883	-0.146523	-0.255658	-0.195254	-0.139921	-0.0762732	-0.0181349	0.109529	0.261118	0.114216	0.135052	0.340029	0.345144	0.0126073	-0.152143
YDR349C	YPS7	4	1173281	-0.619774	0.00276281	0.26807	0.245215	-0.160847	0.25259	0.186669	0.0117244	0.335379	0.330761	0.36311	0.390921	0.259077	0.15444	-0.465398	-0.293865	-0.206518	-0.457249	-0.79939	-0.848298	-0.351222	0.43678
YDR350C	ATP22	4	1177147	-0.272891	-0.106104	-0.0641639	-0.0387123	0.0183823	-0.00637544	0.190303	-0.0628221	0.264308	0.167058	0.30772	0.155387	0.0557322	0.060355	-0.0283804	0.00178663	0.131567	-0.0850576	-0.503659	-0.448754	-0.223337	0.0351027
YDR351W	SBE2	4	1179963	-0.698433	-0.430363	-0.339639	-0.244778	0.0574292	0.160021	0.223771	0.0337095	0.0947385	0.255013	0.376105	0.383225	0.127121	0.19575	0.222933	0.152944	0.30485	0.0652827	-0.370072	-0.409343	-0.264055	0.0978616
YDR352W	YPQ2	4	1182277	-0.190214	0.157935	-0.0674124	-0.0510605	-0.339728	0.0403752	0.0464214	-0.00122431	-0.206648	-0.23682	-0.242128	-0.226238	-0.151111	-0.198494	-0.337393	-0.144297	-0.0242302	-0.108492	-0.0803721	-0.212119	0.160788	0.951982
YDR353W	TRR1	4	1183778	-0.448214	-0.000407209	-0.0684074	-0.146446	-0.0268601	0.0541203	0.243139	0.140139	0.256904	0.0992207	0.187918	0.12885	-0.0968149	-0.125984	-0.0198284	-0.0170099	0.189201	-0.0954128	-0.454828	-0.578115	-0.218935	0.478348
YDR354W	TRP4	4	1185318	-0.0466502	0.19193	0.137517	0.0807266	0.155635	0.166749	0.153311	-0.0373058	0.185232	-0.113409	-0.0164148	-0.0633508	-0.191224	-0.0871878	0.0919068	0.141521	0.171799	0.0306239	-0.0470331	-0.108529	-0.235217	-0.049737
YDR355C	YDR355C	4	1186218	-0.21365	0.117657	0.0546583	0.0235533	-0.0758719	0.0587944	0.216065	-0.165376	0.195079	0.21269	0.239857	0.213366	0.0725407	0.0798187	-0.207349	-0.10736	-0.000138468	0.000684393	-0.360989	-0.401293	-0.117891	0.500447
YDR356W	SPC110	4	1187524	-0.421516	-0.191327	-0.218993	-0.185328	-0.0739857	-0.0616587	-0.0137507	-0.132648	0.0194261	0.30294	0.329522	0.375623	0.285014	0.347173	0.0963418	0.107895	0.142225	0.232552	-0.176469	0.0356691	0.100951	0.0546836
YDR357C	CNL1	4	1189383	-0.574769	-0.0845991	-0.157885	-0.193771	-0.194782	-0.023281	-0.0677588	-0.241632	-0.0784302	0.161839	0.229357	0.175572	0.0554697	0.110386	0.0522219	0.174455	0.257502	0.068309	-0.25489	-0.176457	-0.314351	0.175461
YDR358W	GGA1	4	1190895	-0.232763	-0.22129	-0.0520207	0.0173743	0.154121	0.0725381	0.0761341	0.0911704	0.205943	-0.0620149	0.0320824	0.028517	0.00491303	0.0938722	0.0217963	0.100366	-0.0444749	0.0235862	-0.0837067	-0.0679385	-0.186373	-0.3276
YDR359C	EAF1	4	1193410	0.12136	0.236014	0.119259	0.0155555	-0.13386	-0.0279745	-0.174586	-0.113617	-0.130031	-0.137013	-0.0643238	-0.0605118	-0.0357549	0.0581786	-0.0513549	0.0867582	-0.0196313	0.103091	0.0911274	0.203004	0.0289319	-0.260982
YDR360W	OPI7	4	1194815	-0.273123	0.146703	0.0284287	-0.0143949	-0.10433	0.0472619	0.106838	-0.210132	0.157091	0.0868763	0.213561	0.238183	0.154179	-0.0639236	-0.264064	-0.0844166	0.0386044	-0.0915128	-0.484965	-0.481569	-0.0702498	0.541252
YDR361C	BCP1	4	1195837	-0.598244	-0.315502	-0.176106	-0.195542	-0.0686577	0.0406693	0.185786	0.0581595	0.102046	0.116096	0.161834	0.0858655	0.0125039	-0.0636595	0.180419	0.218911	0.223811	-0.0379428	-0.0456852	-0.307272	-0.540837	0.526105
YDR362C	TFC6	4	1197688	-0.414918	-0.23671	-0.149133	-0.0473601	0.0359816	0.0430106	0.0835044	-0.00654214	0.207067	0.0443853	0.193136	0.123468	0.0412646	0.0982917	-0.0578786	-0.0339154	-0.0284922	0.052822	-0.259122	-0.158175	-0.154708	0.0297918
YDR363W	ESC2	4	1199868	0.137372	-0.071267	0.158899	0.234143	0.167491	0.0875325	-0.0915264	-0.0509806	0.0806365	-0.0544291	0.0471753	0.0752692	0.140258	0.194494	-0.185703	-0.124171	-0.210068	0.125281	-0.0383144	0.122819	0.205756	-0.512964
YDR363W-A	SEM1	4	1202262	-0.225338	-0.0227504	0.0709877	0.010195	0.168253	0.15654	0.120103	-0.0480805	0.145208	0.0513335	0.175401	0.0638518	-0.0376067	0.0413712	-0.126091	-0.0931615	-0.0704083	0.0921415	-0.360351	-0.12346	-0.401147	-0.0671912
YDR364C	CDC40	4	1203526	0.20175	0.285031	0.247796	0.125205	-0.0368797	0.0820911	-0.0509972	-0.198167	-0.183924	0.0071443	0.111332	0.103168	0.102493	0.0782356	0.00568048	0.074191	0.0893375	0.21675	0.219574	0.233654	0.236957	0.166109
YDR365C	ESF1	4	1205440	-0.0865387	-0.0847786	-0.0529096	-0.154979	-0.0803707	-0.0640033	-0.0806946	-0.0151099	0.0226136	-0.182513	-0.0200591	-0.00600966	-0.150109	-0.054447	-0.0898161	0.0844884	0.00335915	0.0029445	-0.0801872	-0.0034808	-0.161755	-0.0619982
YDR366C	YDR366C	4	1212637	0.27618	0.39519	0.144547	-0.063854	-0.0014419	-0.0787431	-0.192896	0.347822	-0.00192519	-0.90776	-0.804444	-0.820396	-0.708487	-0.5789	-0.749764	-0.747751	-0.757101	-0.833934	-0.704917	-0.577738	-0.383053	-0.490045
YDR367W	KEI1	4	1213231	-0.166232	0.133016	0.0183674	-0.00574728	0.0462278	0.0664945	-0.0766318	-0.0816803	-0.0624514	-0.167949	-0.0931793	-0.137192	-0.0583293	-0.0102298	-0.0407108	0.130077	-0.0474661	0.0366804	0.0332073	0.0807462	-0.150342	0.150884
YDR368W	YPR1	4	1214373	-0.360746	0.0243085	-0.0515399	-0.116796	-0.135034	0.0434538	-0.0174573	-0.108891	-0.0700057	-0.0256027	-0.145545	0.0193582	-0.00438293	-0.00616348	-0.0113803	0.229127	0.149284	-0.116338	-0.154671	-0.251394	-0.476058	0.660753
YDR369C	XRS2	4	1216298	-0.00782249	0.0615644	0.130668	0.155938	0.14139	0.0989728	-0.0021121	-0.122431	0.0328388	-0.0240333	-0.0218532	-0.0388029	0.0558792	0.0796215	-0.14653	-0.0196525	-0.146125	0.0917303	-0.0310317	0.144959	0.0174515	-0.269815
YDR370C	DXO1	4	1218446	-0.513058	-0.0301826	-0.197385	-0.112987	-0.354184	0.0999989	-0.166498	-0.114518	-0.232593	-0.355163	-0.303417	-0.521973	-0.251315	-0.306283	-0.433335	-0.172901	-0.1052	-0.60659	-0.449623	-0.689379	-0.691524	1.0119
YDR371W	CTS2	4	1220180	-0.134605	0.357993	0.342767	0.282027	0.430768	0.507668	0.716811	0.381039	0.633801	-1.72316	-1.71442	-1.6937	-1.66178	-1.77748	-1.81829	-1.72068	-1.43714	-1.93364	-2.13673	-2.0101	-2.05162	-0.232502
YDR372C	VPS74	4	1221630	-0.310132	0.0312759	-0.191435	-0.161663	-0.0460686	-0.0353973	0.0126368	-0.0980012	0.200535	-0.0161131	0.13212	0.0891051	0.0765992	0.115356	-0.0616749	0.0286717	-0.00641529	0.188218	-0.141233	0.100467	-0.0483662	-0.228096
YDR373W	FRQ1	4	1223045	-0.612421	-0.351243	-0.21333	-0.125047	0.0921106	0.135509	0.239288	-0.137862	0.27247	0.332302	0.452542	0.503209	0.386479	0.387685	-0.0844257	-0.0115604	-0.0257287	0.0742001	-0.548345	-0.415374	-0.37302	-0.166704
YDR374C	PHO92	4	1223934	-0.183586	-0.267926	-0.0700279	-0.0214882	0.1048	0.0940508	-0.152539	0.00259113	-0.0396989	-0.0400785	0.0987378	0.113289	0.0869465	0.215311	0.0320907	0.104878	-0.00628868	0.131265	0.0487083	0.138997	-0.0307679	-0.352118
YDR375C	BCS1	4	1225851	-0.418848	-0.148305	-0.0722691	-0.0085652	0.0149522	0.0606147	-0.0475075	0.0629114	0.022193	0.15154	0.153288	0.144189	0.183579	0.00326581	0.148316	0.185653	0.204327	0.0461096	-0.0168421	-0.134133	0.141572	0.528143
YDR376W	ARH1	4	1227562	-0.337571	-0.235207	-0.0496237	-0.0364112	0.0285606	0.0771288	0.0915289	-0.186946	0.0795678	0.295439	0.348977	0.34031	0.281991	0.377299	0.213972	0.242482	0.235144	0.276218	0.00288967	0.10217	0.116573	-0.120694
YDR377W	ATP17	4	1228763	-1.65803	-1.26241	-1.0812	-1.142	-1.00834	-0.77816	-0.712545	-0.874292	-0.562272	0.899738	0.958011	0.88674	0.868566	1.02502	0.669313	0.745186	0.61488	0.827845	0.535379	0.655335	0.721431	0.417222
YDR378C	LSM6	4	1229479	-0.172389	0.0614605	-0.00140641	-0.0194136	-0.0495992	0.181771	0.10426	0.166397	-0.225159	-0.14914	-0.248456	-0.286859	-0.160918	-0.200876	-0.174	-0.0631867	-0.0740606	-0.09574	0.0344786	-0.0144903	0.00466576	0.751627
YDR379W	RGA2	4	1231681	-0.569884	-0.411295	-0.240303	-0.136947	0.155454	0.227257	0.189801	0.0280454	0.153675	0.133119	0.181294	0.170286	0.094064	0.237343	0.0746258	0.101588	0.0721094	0.0890671	-0.222511	-0.38097	-0.0942219	-0.228912
YDR379C-A	SDH6	4	1233397	0.00509589	0.0944929	0.145379	0.204813	0.338673	0.275077	0.22337	0.12542	0.250456	-0.312766	-0.23795	-0.215421	-0.251622	-0.213957	-0.38992	-0.291415	-0.368352	-0.277746	-0.497193	-0.570086	-0.363713	-0.619013
YDR380W	ARO10	4	1235171	-0.381567	-0.187149	-0.15069	-0.148536	0.118484	0.0983865	0.0150509	0.00828787	0.036685	-0.00272458	0.0179255	-0.00785696	0.00278279	0.126579	0.134949	0.191941	0.0707314	0.0498915	0.0792509	-0.173287	-0.00446518	-0.232365
YDR381W	YRA1	4	1237281	0.0852231	0.162273	-0.12113	-0.0553973	-0.186166	-0.0668025	-0.118663	0.070838	-0.220217	-0.328103	-0.208807	-0.154082	-0.151582	-0.200726	-0.309294	-0.0880592	-0.225006	0.118132	0.300594	0.193987	0.277902	0.578118
YDR381C-A	YDR381C-A	4	1238581	-0.83832	-1.16837	-1.26571	-1.34232	-1.2814	-1.03557	-1.32079	-0.689112	-1.46314	0.0242054	0.281929	0.235681	0.143105	0.436261	0.961415	1.1456	1.07608	0.710861	1.24152	0.840825	-0.0690856	0.807593
YDR382W	RPP2B	4	1239658	0.456785	0.244622	0.222054	0.162726	-0.135455	-0.191711	-0.312565	-0.291345	-0.1662	-0.266114	-0.236135	-0.229284	-0.203282	0.0748767	-0.0719515	0.214468	-0.0957657	0.357697	0.438826	0.638704	-0.0478756	-0.414002
YDR383C	NKP1	4	1240318	-0.630851	-0.161298	-0.20869	-0.0764549	-0.109942	0.1409	0.188312	0.0981307	-0.114109	-0.452022	-0.441657	-0.504884	-0.257254	-0.593843	-0.236091	-0.142488	-0.0422634	-0.563276	-0.404313	-0.780925	-0.477719	1.32978
YDR384C	ATO3	4	1241617	-0.464349	-0.358871	-0.143066	-0.0726649	-0.0142086	-0.0628435	0.0894188	-0.0363956	0.329353	0.270475	0.364984	0.356302	0.210795	0.224588	-0.0527287	-0.00659769	0.128796	-0.0274604	-0.364567	-0.372196	-0.17173	0.461187
YDR385W	EFT2	4	1244494	-0.696176	-0.167446	-0.22278	-0.18423	-0.236889	0.0537141	0.226155	-0.205784	0.149985	0.0973663	0.211512	0.0767775	-0.134186	-0.141641	-0.153655	-0.0974793	0.239	-0.346563	-0.55644	-0.842149	-0.437069	1.2839
YDR386W	MUS81	4	1247033	-0.398127	0.118751	-0.0923766	-0.10148	-0.0797973	-0.0685531	0.0645314	-0.147927	0.0458796	0.043665	0.14972	0.0743121	-0.000906824	-0.0466193	0.00693035	0.048827	0.206284	-0.0715746	-0.316553	-0.248868	-0.199254	0.174574
YDR387C	YDR387C	4	1248987	-0.631142	-0.272921	-0.217543	-0.178333	-0.0352147	-0.0132822	0.173574	0.0463846	0.581982	0.259524	0.307952	0.280326	0.153028	0.113968	-0.0444625	0.00118974	0.072561	-0.0032978	-0.564893	-0.512914	-0.226307	0.0447822
YDR388W	RVS167	4	1250910	0.0192801	0.0556278	0.18613	0.126248	0.0960685	0.125844	0.0960529	-0.0921693	0.15101	-0.0828569	0.0436977	0.0141789	-0.112164	-0.0783223	-0.0855621	-0.036604	0.0204162	-0.0689214	-0.220367	-0.230333	-0.323834	-0.0771933
YDR389W	SAC7	4	1253519	-0.511016	-0.380075	-0.254898	-0.122925	0.0948472	0.102566	0.156992	-0.0276012	0.139803	0.0693178	0.210256	0.170006	0.0278096	0.123006	0.0583388	0.111863	0.120598	0.0802769	-0.278185	-0.208898	-0.319925	-0.0186736
YDR390C	UBA2	4	1255892	0.13818	0.334644	0.405512	0.392341	0.539152	0.361081	0.537324	-0.00247247	0.69599	-0.641756	-0.61123	-0.716451	-1.0959	-0.674135	-1.03255	-1.00222	-0.962908	-0.840884	-1.43725	-1.17432	-1.14634	-0.977015
YDR391C	YDR391C	4	1257707	-0.31997	-0.0525623	-0.0744422	-0.112446	0.030778	-0.0259382	0.124228	-0.161968	0.0995012	0.0808204	0.197509	0.0754905	-0.00292723	0.0109062	0.0406176	0.113813	0.145804	-0.0129971	-0.228401	-0.194223	-0.170811	-0.0312549
YDR392W	SPT3	4	1259202	-0.135892	0.0745131	0.102865	0.0202479	-0.0648871	0.0282522	0.0243529	-0.18303	-0.0197314	-0.0179151	0.0680171	0.0857791	0.103923	0.0893175	-0.0900005	0.0484199	0.0459421	0.017847	-0.113005	-0.0905402	-0.0337879	0.236034
YDR393W	SHE9	4	1260586	0.204952	0.053646	0.19674	0.283478	0.213212	0.157051	0.0872744	0.0463236	0.208117	-0.122088	-0.0356766	0.00766108	-0.0207106	0.099592	-0.499538	-0.45446	-0.505225	0.067459	-0.258544	-0.0294419	-0.0189967	-0.572516
YDR394W	RPT3	4	1262324	-0.514556	0.0295652	-0.259881	-0.172341	-0.340119	0.198867	-0.000741531	-0.0250106	-0.189811	-0.0843905	-0.130491	-0.138822	-0.0197606	-0.284267	-0.346193	-0.152801	0.0492657	-0.529263	-0.461911	-0.739019	-0.0166359	1.02594
YDR395W	SXM1	4	1264741	-0.106596	0.0309797	0.00653144	0.000754823	-0.0675121	-0.107357	-0.0408944	-0.0723985	0.0593844	-0.0941414	-0.0668807	0.0128673	0.0144745	-0.000367212	0.0728286	0.206221	0.122639	-0.024901	-0.0583749	-0.0751853	-0.211634	-0.0770156
YDR396W	YDR396W	4	1266545	-0.0914568	-0.210175	-0.0682979	-0.157287	-0.0906597	-0.111907	-0.161042	-0.123845	0.0795102	0.058005	0.119101	0.0462215	0.0517033	0.105786	-0.0821223	-0.00357886	-0.090856	0.301829	0.211947	0.308394	0.0153292	-0.149063
YDR397C	NCB2	4	1266632	-0.908342	-0.394304	-0.349992	-0.333483	-0.0931494	0.117963	0.284803	0.13905	0.347743	0.455628	0.451378	0.353789	0.0680158	-0.136884	0.154718	0.0216335	0.311384	-0.135652	-0.482253	-0.755354	-0.543334	0.547223
YDR398W	UTP5	4	1268436	-0.321788	-0.210084	-0.0956248	-0.0721709	-0.00934449	0.0465101	0.0865599	-0.210166	0.146954	0.17069	0.257033	0.259117	0.112982	0.152523	0.142856	0.183903	0.288644	0.156054	-0.0396217	-0.0928177	-0.142579	0.311435
YDR399W	HPT1	4	1270400	-0.403029	-0.0355706	-0.00956897	-0.0243402	-0.0614725	-0.0406809	0.218176	-0.191743	0.208269	0.299836	0.347472	0.230278	0.048622	0.0618543	-0.233679	-0.134752	0.0126124	0.0239646	-0.581659	-0.471956	-0.0571025	0.879062
YDR400W	URH1	4	1271574	-0.454214	-0.228066	-0.201204	-0.110862	-0.185534	0.00199627	-0.0663979	0.0860805	-0.107605	-0.201326	-0.0177399	-0.0868122	-0.168574	0.147619	-0.353115	-0.168183	-0.161098	-0.190267	-0.298528	-0.38565	-0.427782	0.943144
YDR401W	YDR401W	4	1272504	-0.71941	-0.19999	-0.118989	-0.0276142	0.165083	0.245639	0.378397	-0.0580358	0.434159	0.330499	0.432994	0.466394	0.258759	0.299526	-0.548404	-0.433725	-0.303054	0.00292992	-1.00374	-0.740806	-0.165052	0.307684
YDR402C	DIT2	4	1272968	0.0878347	-0.00439443	0.0916087	0.0658583	0.0696483	0.0571735	-0.0371586	0.0175816	0.0225508	-0.0315507	0.0557021	0.0562679	0.0853237	0.154269	0.0348269	0.0574906	-0.00568372	0.161238	-0.0706095	0.12211	0.132069	-0.30712
YDR403W	DIT1	4	1275407	-0.32401	-0.294853	-0.129537	0.00989853	0.124704	0.0535831	0.0186129	0.0154495	0.287402	0.124013	0.152119	0.165221	0.041679	0.138881	0.0350346	0.13094	0.0674537	0.000882371	-0.272066	-0.180798	-0.137536	-0.366787
YDR404C	RPB7	4	1276911	0.353438	0.18959	0.285941	0.252915	0.0986625	0.0713011	-0.167054	0.0722602	-0.169575	-0.21568	-0.223947	-0.113212	0.0813171	0.148768	-0.219165	-0.169674	-0.296991	0.199426	0.153685	0.499883	0.314315	-0.565488
YDR405W	MRP20	4	1278041	-0.375867	0.150429	-0.181269	-0.237797	-0.26289	-0.098298	0.071275	-0.285362	0.0664779	0.0431146	0.111253	0.11764	0.0340866	-0.225801	-0.179454	-0.129908	0.195382	-0.115188	-0.296688	-0.469701	-0.101291	1.20408
YDR406W	PDR15	4	1281504	-0.404835	-0.280855	-0.154679	-0.0244509	0.184927	-0.0428437	0.208542	-0.101577	0.235171	0.245425	0.287988	0.294134	0.186148	0.216416	-0.0696319	-0.0407729	-0.0329786	0.0256158	-0.501793	-0.234624	-0.156672	-0.289585
YDR407C	TRS120	4	1286003	-0.774393	-0.122708	-0.222884	-0.0852754	-0.248029	0.144297	0.176298	-0.147157	0.281446	0.309582	0.371115	0.338947	0.0754776	0.0722782	-0.509189	-0.310715	-0.261627	-0.329446	-0.845849	-0.817665	-0.114458	1.21098
YDR408C	ADE8	4	1288537	-0.253813	-0.230367	-0.20733	-0.197984	-0.0738828	0.00967761	0.0154838	-0.0757101	0.0207586	-0.00296158	0.00536744	0.000447551	0.00673569	0.00632251	0.120532	0.184841	0.190982	-0.00647789	0.079415	-0.138607	-0.165883	0.420245
YDR409W	SIZ1	4	1290763	-0.881597	-0.500933	-0.643418	-0.625869	-0.674269	-0.396654	-0.535851	-0.395169	-0.696284	0.504968	0.683984	0.685724	0.56395	0.691611	0.123068	0.258206	0.277061	0.432694	-0.00591324	0.127782	0.119545	1.26976
YDR410C	STE14	4	1292731	-0.0478511	0.0492158	0.14385	0.0238337	0.189952	0.215284	0.148579	-0.0541636	0.205113	0.0255767	0.206238	0.15701	0.014514	0.148758	-0.3296	-0.341452	-0.246717	0.0760344	-0.503591	-0.198198	-0.188677	-0.264541
YDR411C	DFM1	4	1293881	-0.126636	0.149324	0.0693279	-0.00816243	0.00661733	-0.0263317	0.161471	-0.126368	0.167763	-0.0126235	0.0736006	-0.0064708	-0.119641	-0.132443	-0.0915764	-0.0331777	0.132795	-0.211973	-0.375355	-0.393125	-0.290992	0.287135
YDR412W	RRP17	4	1295046	-0.292421	-0.0117469	-0.083658	-0.112109	-0.0347491	-0.107327	0.0939542	-0.133331	0.204293	0.0754495	0.160976	0.169058	-0.014323	-0.0577503	0.122528	0.145376	0.278813	-0.0503646	-0.221376	-0.233717	-0.427619	0.153788
YDR413C	YDR413C	4	1295123	-0.392171	-0.077998	-0.0388332	-0.0752649	-0.0449738	-0.0376553	0.205148	-0.139939	0.371224	0.199956	0.259949	0.226753	-0.0411426	-0.127354	0.0194677	-0.0289097	0.311849	-0.138465	-0.506471	-0.602054	-0.533393	0.353953
YDR414C	ERD1	4	1296142	-0.328798	-0.29989	-0.130953	0.0601708	0.193641	0.0759143	0.206333	0.0624771	0.266703	-0.00751742	0.0260146	0.0875719	0.0748287	0.170708	0.0305062	0.130633	0.0616529	-0.109368	-0.407983	-0.411355	-0.0507073	-0.289323
YDR415C	YDR415C	4	1297599	0.500709	0.124488	0.276688	0.385767	0.251228	0.242786	0.0109192	0.253439	0.137532	-0.541174	-0.511765	-0.485365	-0.432508	-0.351772	-0.354145	-0.219368	-0.391382	-0.22918	-0.118119	-0.131546	-0.406612	-0.704851
YDR416W	SYF1	4	1299721	-0.122555	0.179992	0.106996	0.128218	0.0257687	0.0974558	0.123986	-0.0189183	0.183919	0.0872513	0.175869	0.0665044	-0.105608	-0.0467192	-0.272453	-0.038802	0.159249	0.0137499	-0.384381	-0.182863	-0.29296	-0.0359109
YDR417C	YDR417C	4	1301740	-0.521296	-0.0432663	-0.153087	-0.128602	-0.222625	-0.0108884	0.110711	-0.247317	0.312464	0.182758	0.250561	0.2069	0.0683909	-0.0893726	-0.0236051	-0.00870247	0.288711	-0.201153	-0.528477	-0.506335	-0.57509	0.62663
YDR418W	RPL12B	4	1301864	-0.346332	-0.0312223	-0.121032	-0.160969	-0.0906696	0.00369483	0.0902997	-0.116881	0.0833698	0.0945908	0.181221	0.062942	-0.0968828	-0.0171548	0.0592619	0.10834	0.26214	-0.0532063	-0.274153	-0.385044	-0.311835	0.223519
YDR419W	RAD30	4	1304123	-0.328931	-0.189187	-0.18552	-0.225271	-0.0580787	-0.0555966	0.0162263	0.0391462	0.0530516	0.0954216	0.221469	0.19477	0.0854678	0.1426	0.218791	0.217403	0.297736	0.188602	0.0760007	0.0333157	0.0392913	-0.0203952
YDR420W	HKR1	4	1308971	-0.253087	0.0842165	-0.177838	-0.059271	-0.360706	-0.117088	-0.0498061	-0.151373	-0.169164	-0.110594	-0.0856194	-0.0665412	0.0897929	-0.135594	-0.417676	-0.144638	-0.0147521	-0.271719	-0.271847	-0.482451	-0.0182233	1.50086
YDR421W	ARO80	4	1313466	-0.620052	-0.315221	-0.14056	-0.0532627	0.25696	0.150371	0.221909	0.149979	0.177434	0.0115946	-0.00998355	0.051014	-0.0748631	0.0795674	-0.0205371	0.0964909	0.0171436	-0.154657	-0.323682	-0.535597	-0.458708	-0.206567
YDR422C	SIP1	4	1316549	0.0644726	0.0186409	0.128917	0.0398681	-0.0209932	-0.0723207	-0.083191	-0.121467	0.0275028	-0.0150003	0.0305002	-0.0259828	0.00335814	-0.0264802	0.0434407	0.14136	0.0841816	0.131404	0.121306	0.159377	-0.295075	-0.120614
YDR423C	CAD1	4	1318660	-0.0899027	-0.0120777	-0.0284804	-0.0396471	-0.0154726	-0.167616	0.00179991	-0.139198	0.101021	0.142598	0.0879743	0.15592	0.0635598	0.0388373	0.140525	0.269592	0.327593	0.0132473	-0.14178	-0.0358678	-0.259369	-0.0335862
YDR424C	DYN2	4	1319614	-0.435263	0.152186	0.144402	0.275219	-0.499899	0.241479	-0.0722741	0.151801	-0.560437	0.0379283	-0.0218149	-0.0337107	0.260206	0.230898	-0.766328	-0.442222	-0.530461	-0.62054	-0.580977	-0.579253	-0.203712	1.18619
YDR425W	SNX41	4	1321002	-0.663294	-0.106102	-0.234985	-0.256611	-0.131989	0.0599268	0.229567	-0.127234	0.119853	0.292801	0.322439	0.242529	-0.020301	-0.0160422	0.102573	0.130489	0.377224	-0.158552	-0.513633	-0.632392	-0.380101	0.446456
YDR426C	YDR426C	4	1321817	-0.649767	-0.158218	-0.176002	-0.153032	-0.1236	0.0302476	0.31622	-0.146078	0.229815	0.257708	0.298703	0.278461	0.0067219	-0.0327563	-0.0232247	0.056115	0.365195	-0.12503	-0.471776	-0.634188	-0.420788	0.487177
YDR427W	RPN9	4	1322795	-0.28907	-0.257686	-0.134709	-0.0821888	0.0507581	0.0315267	-0.0363144	0.0110637	0.00897286	0.0453837	0.125556	0.106396	0.0918941	0.165555	0.161756	0.190939	0.102162	0.0878015	0.0219886	-0.00280477	0.001555	-0.226153
YDR428C	BNA7	4	1323846	-0.00132964	-0.029176	0.12707	0.102437	0.139388	0.121136	0.171032	-0.194319	0.264324	0.186277	0.240622	0.215259	0.163664	0.19069	-0.129434	-0.0700746	-0.111278	0.163075	-0.227583	-0.0654591	-0.141596	-0.308164
YDR429C	TIF35	4	1324889	-0.349598	0.0865655	-0.176961	-0.14237	-0.281108	-0.0197548	-0.0419212	-0.321744	-0.101613	-0.0490799	-0.043665	-0.0517297	-0.0356091	-0.190514	-0.208286	-0.0799771	0.0808135	-0.211206	-0.198596	-0.408295	0.172039	0.638773
YDR430C	CYM1	4	1326985	-0.447642	-0.168472	-0.189995	-0.237639	-0.139217	-0.05363	0.0778521	-0.110091	0.0689924	0.0265903	0.153873	0.13856	-0.110578	-0.0144981	-0.0306096	0.0356007	0.26062	-0.20085	-0.371616	-0.467707	-0.242603	0.602073
YDR431W	YDR431W	4	1328545	-0.0293952	-0.0810606	-0.00712627	0.00725892	0.0244167	-0.0218116	-0.0165489	-0.0397898	0.0151492	-0.00222335	0.0131977	0.0466054	0.0677592	0.0874703	0.0972812	0.116301	0.149045	0.100213	-0.0293267	0.0754072	-0.0979369	-0.178856
YDR432W	NPL3	4	1329405	-0.508739	-0.337645	-0.16006	-0.0802993	0.202981	0.0372633	0.480126	0.0520959	0.501186	0.4695	0.574487	0.48419	0.332439	0.349564	-0.549199	-0.435235	-0.309059	0.156699	-0.899388	-0.508205	-0.113381	-0.0396907
YDR433W	YDR433W	4	1329820	-0.240618	-0.302782	-0.231851	-0.0660975	0.0290148	-0.0772571	-0.0509041	-0.147818	-0.0175202	-0.0900763	0.00251191	-0.034651	-0.0095731	0.00794765	0.111172	0.183133	0.135639	-0.115845	-0.0496273	-0.130248	-0.168589	-0.102014
YDR434W	GPI17	4	1332039	-0.48807	-0.0627922	-0.0209337	-0.025477	-0.0866714	0.0398405	0.184217	-0.13643	0.342326	0.36926	0.415123	0.402358	0.139665	0.128826	-0.231348	-0.21275	0.0212327	-0.0995348	-0.662967	-0.624472	-0.0874221	-0.0190026
YDR435C	PPM1	4	1333476	-1.14045	-0.911675	-0.854834	-0.716697	-0.463035	-0.404768	-0.302791	-0.32208	0.310789	0.240524	0.258804	0.33093	0.262978	0.328245	0.259026	0.298768	0.318586	0.226919	0.0671625	0.0477085	0.355305	0.116323
YDR436W	PPZ2	4	1335887	-0.511558	-0.00501996	-0.183515	-0.158695	-0.239085	-0.0709744	0.109884	-0.123464	0.0937439	0.0997532	0.157679	0.112948	-0.00495622	-0.253266	0.0630309	0.0725155	0.399514	-0.190848	-0.332412	-0.553979	-0.352652	0.863965
YDR437W	GPI19	4	1337563	0.390446	0.362879	0.211507	0.0639378	-0.120289	-0.0901604	-0.16124	-0.107462	-0.137708	-0.127338	-0.176503	-0.176212	-0.0470704	0.0220621	-0.0642697	0.00331585	-0.00810117	0.206273	0.30751	0.374162	0.192674	-0.125917
YDR438W	THI74	4	1338830	-0.215689	-0.220543	-0.0161475	0.0622648	0.0262774	0.0106745	-0.012329	-0.222314	0.631257	0.0328238	-0.0120563	0.0619442	0.0160061	0.107561	-0.315268	-0.245662	-0.330067	-0.0528358	-0.415723	-0.286008	-0.206836	-0.519645
YDR439W	LRS4	4	1340197	-0.615656	-0.229578	-0.331533	-0.286896	-0.306168	-0.190903	-0.0738209	-0.306635	-0.267912	0.200775	0.23173	0.206019	0.249389	0.0870637	0.325454	0.465986	0.59719	0.108731	0.050473	-0.108117	0.158185	0.646393
YDR440W	DOT1	4	1343367	0.429586	0.503093	0.560556	0.536061	0.669291	0.676084	0.637079	0.61546	0.666871	-1.90559	-1.87347	-1.92301	-1.98766	-1.94135	-1.90202	-1.85851	-1.71091	-1.79484	-1.94644	-2.02084	-2.13482	-1.69842
YDR441C	APT2	4	1344789	0.0721403	0.0599423	0.141497	0.148676	0.108769	0.0639533	0.13537	0.0467624	0.187634	0.0393032	0.148169	0.117178	0.103442	0.139472	-0.0927618	-0.0190397	-0.0652904	0.200029	-0.0613041	0.107929	0.040341	-0.203188
YDR442W	YDR442W	4	1345843	-0.0822402	0.139889	0.0293866	0.0112529	-0.127139	0.0127374	0.0329077	-0.0888977	-0.128816	-0.0647062	-0.122597	-0.138808	0.0267878	0.0228057	-0.31636	-0.209938	-0.0518997	-0.159395	-0.316778	-0.345265	0.158302	1.25566
YDR443C	SSN2	4	1347807	0.357538	0.0529826	0.10224	0.0823296	-0.0158037	-0.101997	-0.10237	-0.14853	0.0150686	-0.0415804	-0.0351386	-0.0353749	-0.0308407	-0.0525979	0.0723823	0.0376977	0.048235	0.324925	0.393868	0.370264	-0.0407262	0.0280431
YDR444W	YDR444W	4	1351321	-0.127837	-0.0397513	0.00364545	-0.0573909	-0.0266159	-0.0352908	0.106172	0.0234277	0.166138	0.120077	0.144201	0.149511	0.0717024	-0.0552125	-0.0977265	-0.0211783	0.0279226	0.0680055	-0.255027	-0.0860659	-0.0465386	0.0501083
YDR445C	YDR445C	4	1352385	-0.296044	-0.351913	-0.215736	-0.140778	-0.0676685	-0.0426424	0.0301896	-0.114083	0.103173	0.16361	0.201757	0.225064	0.155582	0.173129	0.257758	0.256206	0.280107	0.131419	0.0426115	-0.106789	-0.0656927	-0.105817
YDR446W	ECM11	4	1354179	-0.441853	0.145301	-0.166823	-0.15326	-0.312683	0.229797	-0.0181195	-0.045152	-0.296802	-0.234198	-0.304383	-0.324825	-0.00472665	-0.276397	-0.300147	0.000748839	0.128597	-0.424911	-0.343936	-0.570961	-0.0859505	0.369963
YDR447C	RPS17B	4	1355191	-1.01368	-0.562733	-0.555017	-0.397726	0.0603289	0.0495563	0.0971059	0.12134	0.248217	-0.0483317	0.111624	0.0770673	-0.141564	3.83844e-05	0.117393	0.11346	0.204662	-0.200747	-0.477706	-0.697478	-0.426409	-0.124154
YDR448W	ADA2	4	1356717	0.207946	0.00113216	0.0470611	0.17363	0.168727	0.105804	0.0196615	0.104305	0.119798	-0.0618059	0.0127916	-0.0415236	-0.0241122	0.0607297	-0.180976	-0.175983	-0.251869	0.0780387	-0.102386	0.0546655	-0.116184	-0.468867
YDR449C	UTP6	4	1358241	-0.252801	-0.257524	-0.0911432	0.0016562	0.142249	0.075126	0.0618344	0.117336	0.107246	0.0517155	0.096512	0.0570399	0.0760981	0.135336	0.105027	0.126159	0.115839	0.0304891	-0.0984651	-0.129153	-0.0363937	-0.205124
YDR450W	RPS18A	4	1360360	-0.0637098	-0.0761544	-0.0914569	-0.100914	-0.0873488	-0.0448057	0.0282337	-0.147415	0.0272174	0.0503173	0.0643139	0.103655	0.0295373	0.0394288	0.0715893	0.119252	0.120386	0.103823	0.0257749	0.00610476	-0.0866797	-0.0919834
YDR451C	YHP1	4	1361650	0.0292445	0.0551374	0.0668575	-0.0116146	0.00427198	0.0144224	-0.00539081	-0.0688114	0.0474715	-0.0242525	0.0611748	-0.0134337	0.00872058	-0.0422795	-0.0793112	0.0240921	0.0294433	0.0659375	-0.029795	-0.0877907	-0.0715292	-0.089777
YDR452W	PPN1	4	1363890	-0.467946	-0.194901	-0.115442	-0.0561363	0.142305	0.192556	0.33036	0.0121087	0.303367	0.224804	0.321968	0.289939	0.0959544	0.141868	0.0083271	-0.0598575	0.0935092	0.0635431	-0.462007	-0.2738	-0.383379	-0.018213
YDR453C	TSA2	4	1365367	-0.597058	-0.16098	-0.220041	-0.269218	-0.138175	0.0128628	0.277488	-0.139772	0.243816	0.299642	0.345429	0.224299	-0.0522528	-0.172582	0.10576	0.0189248	0.416402	-0.0936638	-0.460687	-0.658167	-0.53535	0.988839
YDR454C	GUK1	4	1366545	-0.119437	0.0407054	-0.016617	-0.0167131	0.0220369	0.0308469	0.178852	-0.153377	0.226679	0.184851	0.225717	0.14664	0.031629	0.0962413	-0.0265096	0.045087	0.078182	0.152782	-0.221504	-0.12122	-0.158996	0.00519569
YDR455C	YDR455C	4	1367527	0.151179	0.0820745	0.13063	0.149679	0.0292	-0.0459841	-0.120855	0.0275622	0.100972	-0.0139508	-0.0242591	-0.0277757	0.0707557	0.0536852	-0.0490448	0.0242463	-0.0810868	0.132186	0.118412	0.225473	0.0391937	-0.322412
YDR456W	NHX1	4	1368435	-0.353257	-0.375451	-0.304213	-0.121373	0.0282252	-0.0909336	-0.130245	-0.0422093	-0.0509579	0.0792513	0.0878666	0.166206	0.212048	0.3073	0.149687	0.312843	0.103069	0.0463505	0.17616	0.0293001	0.363777	-0.18567
YDR457W	TOM1	4	1374693	0.191923	0.0385658	0.157922	0.140283	0.0529586	0.182215	-0.140428	-0.0799822	-0.0935646	-0.128914	-0.133193	-0.114889	0.02992	0.0509097	-0.0918385	0.00438612	-0.189401	0.231001	0.296049	0.298047	0.142389	-0.204734
YDR458C	HEH2	4	1381050	-0.351206	-0.0998538	-0.147905	-0.0167728	-0.204635	-0.0332994	-0.0878282	-0.0941937	-0.342859	-0.157294	-0.290123	-0.206079	-0.0600506	0.00184061	-0.194034	-0.00235127	0.0849343	-0.278727	-0.0331573	-0.174355	0.0225977	0.7279
YDR459C	PFA5	4	1382881	-0.627505	-0.319809	-0.236485	-0.103647	0.168849	0.170031	0.401552	-0.0383088	0.521767	0.425552	0.520856	0.514953	0.279179	0.259449	-0.292556	-0.278552	-0.165514	0.0120381	-0.904752	-0.682012	-0.182723	-0.139004
YDR460W	TFB3	4	1384293	-0.940851	-0.30368	-0.462355	-0.395344	-0.620038	-0.358146	-0.134118	-0.535254	0.0128186	0.584367	0.590884	0.526586	0.365644	0.153721	0.265866	0.2226	0.588165	0.0725179	-0.162771	-0.20567	-0.293903	1.50181
YDR461W	MFA1	4	1385231	-0.117606	0.261735	-0.00706507	-0.081037	-0.0468098	0.0332632	0.0807372	-0.319152	-0.0812815	0.00292997	0.1382	0.141273	0.0240774	-0.0735693	-0.0196314	0.0393574	0.144738	0.0244789	-0.2297	-0.15817	-0.0356235	0.514771
YDR462W	MRPL28	4	1386294	0.208424	0.148792	0.143601	0.162602	0.0390656	-0.0939445	-0.121938	-0.00630795	-0.146776	-0.126209	-0.164845	-0.102491	0.0492564	-0.00658177	-0.1024	0.00351713	-0.146307	0.153647	0.166037	0.38418	0.13087	-0.372789
YDR463W	STP1	4	1387595	0.309753	0.0494171	0.134951	0.100235	0.0638999	0.0644713	-0.0969468	0.0891121	-0.1776	-0.395986	-0.322088	-0.284442	-0.216646	-0.199153	-0.123446	0.0219368	-0.149509	0.0116416	0.233081	0.266226	-0.119594	-0.4579
YDR464W	SPP41	4	1391025	-0.356076	-0.257031	-0.251406	-0.186534	0.0934002	0.0320867	0.0762784	-0.101002	0.136448	0.0948453	0.179718	0.162361	0.0850552	0.12292	0.0294717	0.0600654	-0.00657282	0.0479327	-0.286884	-0.268015	-0.067192	-0.0671033
YDR465C	RMT2	4	1393955	-0.00284466	-0.178875	-0.131925	-0.0384472	0.00398971	0.0311185	-0.107519	-0.0142769	-0.0619074	-0.023112	0.013473	0.0837257	0.0984788	0.196748	0.032587	0.0235153	-0.0581336	0.149835	0.0894697	0.0493363	0.273122	-0.331865
YDR466W	PKH3	4	1396469	0.0457034	-0.116292	0.0306019	0.0975666	0.127728	0.0296137	0.00555528	0.211727	0.17119	-0.276855	-0.211964	-0.171323	-0.147881	-0.127392	-0.153072	-0.0867661	-0.159456	-0.072909	-0.0761743	-0.00901518	-0.105118	-0.457905
YDR467C	YDR467C	4	1397746	0.0588345	-0.114175	0.00377503	0.117996	0.126091	0.0455662	-0.0130078	0.120073	0.186388	-0.111628	-0.1289	-0.117333	-0.0338039	0.0295462	-0.189519	-0.1429	-0.261155	0.0079745	-0.0381466	-0.0387716	-0.0052601	-0.508453
YDR468C	TLG1	4	1398363	-0.689601	-0.304956	-0.340932	-0.237075	0.102709	0.167417	0.252299	-0.049036	0.238184	0.227347	0.201326	0.211996	-0.00145512	0.0577089	0.230421	0.195517	0.320659	-0.141159	-0.560574	-0.941707	-0.348989	0.000100197
YDR469W	SDC1	4	1399278	-0.685281	-0.336208	-0.498066	-0.53948	-0.453577	-0.433207	-0.402109	-0.405864	-0.362082	0.463641	0.482793	0.557313	0.453252	0.535057	0.514269	0.653664	0.501174	0.386061	0.378682	0.127755	0.472958	0.243761
YDR470C	UGO1	4	1400460	-0.357579	-0.207193	-0.0647704	-0.000759428	0.211239	0.113607	0.260033	0.017221	0.292486	0.108449	0.209475	0.159978	0.0205769	-0.0117824	-0.0586597	-0.0521347	-0.0392451	-0.0809731	-0.42672	-0.371887	-0.360304	-0.0446051
YDR471W	RPL27B	4	1402167	-0.60687	-0.424322	-0.386097	-0.267044	-0.165567	-0.0291103	0.14566	0.314135	0.194151	0.359851	0.351331	0.268363	0.00449208	-0.165976	0.189517	-0.114219	0.225231	-0.19172	-0.159571	-0.691835	-0.332356	0.53208
YDR472W	TRS31	4	1403747	-0.203494	0.102605	-0.0712111	-0.115691	-0.14203	-0.1562	-0.00713226	-0.261744	0.0774253	0.119197	0.0995994	0.0861526	0.0369664	-0.0137648	-0.0435344	0.0964105	0.178574	-0.0960897	-0.309304	-0.215978	-0.159853	0.515726
YDR473C	PRP3	4	1405149	-0.601035	-0.235504	-0.234963	-0.195834	-0.0316074	0.0453906	0.25258	-0.148951	0.315599	0.342645	0.394448	0.322298	0.20377	-0.138547	-0.144846	-0.131464	-0.0964371	-0.037709	-0.65759	-0.59436	-0.382249	1.05376
YDR473C	PRP3	4	1405149	0.0129228	0.217498	0.147599	0.0567198	0.126126	0.0780651	0.19831	-0.151472	0.194839	-0.195402	-0.197934	-0.168084	-0.27745	-0.238654	-0.352907	-0.301831	-0.242085	-0.225239	-0.379689	-0.311115	-0.276709	-0.298369
YDR475C	JIP4	4	1408779	-0.201477	-0.0744285	-0.145698	-0.191202	-0.127998	-0.217265	-0.0046505	-0.227662	0.197013	0.160686	0.185163	0.168061	0.0382435	-0.0194902	0.244199	0.241998	0.385331	0.0301011	-0.042252	-0.135128	-0.0932748	0.260708
YDR476C	YDR476C	4	1410790	0.114568	-0.0271796	0.0531422	-0.0237184	-0.182996	-0.225712	-0.0986574	-0.265604	0.126159	0.0833361	0.152775	0.0708801	-0.0783394	-0.0450937	0.141949	0.113353	0.25361	0.134933	0.142781	0.0916804	-0.0785373	0.361347
YDR477W	SNF1	4	1413323	-0.775555	-0.381798	-0.249584	-0.22034	-0.0535741	-0.00539066	0.259596	-0.139714	0.472227	0.47433	0.495725	0.443979	0.138212	0.0769658	0.209073	0.107537	0.338483	-0.100902	-0.561553	-0.625376	-0.659863	0.234283
YDR478W	SNM1	4	1414873	-0.014945	0.0799913	-0.0394258	-0.072483	-0.032509	-0.124257	-0.0467642	0.300754	0.00807549	-0.0652283	-0.0448609	0.00536006	-0.0587224	-0.082906	-0.04282	-0.00432671	0.0223354	0.000703814	-0.0105316	-0.0274883	-0.0256651	-0.325308
YDR479C	PEX29	4	1416042	-0.713781	-0.107132	-0.366479	-0.136648	-0.201341	-0.12113	0.136289	-0.284692	-0.217865	0.0926941	-0.170174	-0.0383196	0.0638027	-0.0730711	-0.0678039	0.0732372	0.312134	-0.42792	-0.393983	-0.515519	-0.22454	1.21582
YDR480W	DIG2	4	1417884	0.0774312	0.00304187	0.0261996	0.0800678	0.0665634	-0.00536755	-0.0240951	-0.0351248	0.027755	0.0117718	-0.00613422	-0.0369589	0.0383709	0.0569137	0.0749919	0.10975	-0.0145237	0.146462	0.161257	0.261766	0.00256058	-0.306056
YDR481C	PHO8	4	1419400	-0.674519	-0.0775034	-0.128582	-0.156145	-0.0693906	0.0163225	0.213479	-0.166903	0.224738	0.0587974	0.130237	0.101657	0.019837	-0.0353634	-0.189607	-0.135139	0.0133805	-0.354041	-0.664131	-0.78164	-0.444593	0.733969
YDR482C	CWC21	4	1420634	-0.159159	0.092499	-0.14613	-0.185466	-0.298402	-0.139672	-0.187992	-0.286186	-0.27813	-0.251043	-0.205114	-0.265518	-0.106155	-0.220345	-0.0204864	0.201565	0.207841	-0.0485794	0.179566	0.0497177	0.112506	0.988809
YDR483W	KRE2	4	1421821	-0.210399	-0.229417	-0.0275799	0.00781445	0.0602932	0.0517838	0.0420683	0.000820196	0.145371	0.0502157	0.150322	0.135769	0.132699	0.18961	0.0585224	0.151926	0.0104587	0.094547	0.0119951	-0.0149511	-0.0672521	-0.191037
YDR484W	VPS52	4	1423725	-0.534763	-0.257626	-0.312119	-0.187646	-0.0351053	-0.0439748	0.117506	0.313083	0.131061	0.126486	0.172435	0.0964299	-0.0321439	-0.00966019	0.100169	0.109999	0.219234	-0.0417424	-0.354072	-0.357708	-0.505674	0.39089
YDR485C	VPS72	4	1426013	-0.146136	0.14206	0.0825162	0.0603685	-0.228408	0.070891	0.0736021	-0.21671	-0.036527	-0.150404	-0.220371	-0.243705	-0.204133	-0.217564	-0.413097	-0.273344	-0.0974751	-0.41414	-0.491153	-0.653316	-0.186907	1.20076
YDR486C	VPS60	4	1427775	-0.164475	-0.0963514	-0.30408	-0.27436	-0.107566	-0.255571	-0.0700508	0.170915	-0.258224	-0.0281671	-0.214682	-0.201036	-0.184916	-0.226877	0.204348	0.239658	0.216944	-0.0215611	0.242798	0.129571	-0.330178	0.254631
YDR487C	RIB3	4	1428667	-0.317966	-0.453967	-0.157916	-0.0497461	-0.0762465	-0.105015	-0.0109832	0.017419	0.0666201	0.198529	0.243846	0.22931	0.190716	0.233524	0.162534	0.286511	0.124177	0.190714	0.234335	0.191205	0.0667424	-0.163595
YDR488C	PAC11	4	1429988	-0.126245	-0.107648	-0.0630476	-0.120446	-0.203072	-0.234153	-0.0909371	-0.228217	0.0530429	0.160196	0.104646	0.0640126	0.0718463	0.015076	0.212923	0.2254	0.276881	0.0669203	0.185367	0.104241	0.083388	0.339097
YDR489W	SLD5	4	1431454	0.075391	-0.150948	-0.0957673	0.0781753	0.00986253	-0.0685321	-0.160117	0.00896063	-0.0178909	-0.026805	-0.101069	-0.00852965	0.0796407	0.162558	-0.0457103	0.0315113	-0.158462	0.0378265	0.118598	0.25125	0.228895	-0.387954
YDR490C	PKH1	4	1433118	-0.385838	-0.0778532	-0.13791	-0.124191	0.0416404	0.0921273	0.00947254	0.131894	0.179938	-0.313676	-0.13503	-0.0040673	-0.342414	-0.15016	-0.0787896	0.0472644	0.11812	-0.298479	-0.510448	-0.568559	-0.430638	-0.229396
YDR491C	YDR491C	4	1434745	-0.3283	0.20484	-0.0597569	0.0121116	-0.0852185	0.198301	0.250784	-0.128915	0.0583134	-0.105632	-0.268635	-0.191776	-0.183147	-0.205782	-0.491042	-0.382013	-0.401236	-0.35449	-0.712328	-0.735563	-0.253235	0.236555
YDR492W	IZH1	4	1435399	-0.205241	-0.102474	-0.129073	-0.219274	-0.179891	-0.159875	-0.135951	-0.0612747	0.196849	0.177696	0.233103	0.252792	0.176152	0.150297	0.00833784	0.00920326	0.0697948	0.169554	-0.0817354	-0.0547118	0.00428335	0.023339
YDR493W	MZM1	4	1436402	-0.209003	0.0855638	-0.0970342	-0.118896	-0.117875	-0.119529	-0.111853	-0.137134	-0.0279772	-0.0131352	-0.00344513	-0.104015	-0.111432	0.00327819	0.0294758	0.0827952	0.145444	-0.0233863	-0.090936	-0.0766942	-0.213736	0.126796
YDR494W	RSM28	4	1437472	-0.526462	-0.235054	-0.240605	-0.214285	-0.185321	-0.115603	-0.0175605	-0.14002	0.163216	0.341493	0.396158	0.336489	0.217291	0.190733	0.152355	0.179182	0.227597	0.1095	-0.187535	-0.145768	-0.388809	0.325485
YDR495C	VPS3	4	1439632	-0.865143	-0.382729	-0.526145	-0.321983	-0.656699	-0.307758	-0.145004	-0.295048	-0.405746	-0.148151	-0.223034	-0.329376	-0.33857	-0.224784	0.185738	0.258978	0.454574	-0.670995	-0.389581	-0.757773	-0.638591	1.65927
YDR496C	PUF6	4	1442418	-0.0891435	-0.0509862	-0.0492491	0.0136697	0.0813796	-0.0396606	-0.0415409	-0.0396023	0.112976	0.0877315	0.107185	0.0590556	0.00819903	0.182072	0.0673692	0.0709222	0.0370808	0.0934703	-0.0399652	0.0815203	-0.00933038	-0.265076
YDR497C	ITR1	4	1444590	-0.234557	-0.116633	-0.15815	-0.131657	0.0817278	0.0953192	0.155309	0.176774	0.281745	0.140937	0.25992	0.19795	-0.0702426	0.000579796	-0.00995829	-0.0463432	0.0946258	-0.0462325	-0.446921	-0.353455	-0.197922	0.171998
YDR498C	SEC20	4	1446418	0.102326	-0.000359825	0.0473585	-0.0389274	-0.379488	-0.185763	-0.238218	-0.102362	-0.263241	0.0064544	0.0486203	-0.0221483	-0.0115701	-0.0507199	0.0979699	0.171412	0.214625	0.14796	0.277654	0.106515	0.399865	0.578169
YDR499W	LCD1	4	1448951	-0.0325073	0.0378966	-0.029951	0.00816802	-0.00605343	-0.0327337	-0.00119534	-0.130563	0.10644	0.0655534	0.117354	0.0132562	-0.0242596	-0.0219723	0.0539382	0.0141512	0.0611877	0.0507203	-0.082635	0.00167864	-0.0222499	0.146378
YDR500C	RPL37B	4	1450525	-0.405444	-0.263528	-0.165049	-0.104798	0.050135	0.109899	0.3538	-0.12334	0.413317	0.25202	0.299586	0.293431	0.0513507	0.0288605	-0.341183	-0.347673	-0.244751	-0.0883031	-0.792205	-0.605522	-0.429522	0.568714
YDR501W	PLM2	4	1452135	0.147624	-0.037011	-0.00295569	0.0373608	-0.115601	-0.101261	-0.241463	0.0917249	-0.101928	0.0965345	0.0807598	0.0666242	0.17278	0.179503	0.0106154	0.130023	-0.0530195	0.224666	0.336294	0.347075	0.431463	-0.299622
YDR502C	SAM2	4	1453887	-0.354182	-0.0409306	-0.244625	-0.106777	-0.150223	-0.16186	0.0596142	0.0108812	-0.127388	-0.0190647	-0.00249714	-0.094024	-0.0985972	0.113395	-0.129593	-0.0078308	0.141117	-0.141273	-0.221747	-0.372066	-0.0147142	0.217732
YDR503C	LPP1	4	1455454	-0.460794	-0.151154	-0.143546	-0.179665	-0.0906412	-0.101922	0.217578	-0.0695584	0.347984	0.30434	0.359422	0.312494	0.0954174	0.0625425	0.113155	0.0776617	0.258926	-0.0576619	-0.418367	-0.351719	-0.45959	0.141536
YDR504C	SPG3	4	1456502	-0.271416	-0.100818	-0.075898	-0.0444419	0.0233655	0.114771	0.144755	-0.233491	0.0723772	0.318258	0.307036	0.29113	0.207879	0.22056	0.0868957	0.016384	0.0633045	0.113785	-0.207094	-0.284132	-0.0036457	-0.129387
YDR505C	PSP1	4	1457957	-0.607005	-0.303335	-0.449525	-0.375501	-0.229695	-0.233711	-0.130682	0.175539	-0.0951694	0.412995	0.331421	0.35289	0.294143	0.226882	0.315674	0.373884	0.397236	0.14564	-0.0762514	-0.106764	0.0100654	0.328319
YDR506C	GMC1	4	1460641	0.57039	0.315547	0.296386	0.235395	0.0526162	0.0660063	0.0379494	-0.20474	0.152397	-0.275802	-0.392751	-0.323385	-0.27511	-0.301875	-0.183255	-0.185266	-0.209602	-0.180977	-0.103855	-0.18336	-0.385428	-0.323338
YDR507C	GIN4	4	1464072	0.226952	0.315309	0.23044	0.144479	0.187344	0.274374	0.349524	-0.0198463	0.344838	-0.236139	-0.203126	-0.279478	-0.460357	-0.553692	-0.33312	-0.347781	-0.175721	-0.436357	-0.701811	-0.813155	-0.772352	-0.133743
YDR508C	GNP1	4	1467448	-0.226081	-0.286889	-0.250001	-0.287182	-0.213761	-0.24614	-0.262601	-0.313357	-0.28253	0.319024	0.378868	0.356024	0.437271	0.483053	0.243909	0.331133	0.174928	0.437039	0.351321	0.478886	0.635166	-0.0976326
YDR509W	YDR509W	4	1468399	-0.310768	-0.206741	-0.0592921	-0.10993	-0.0234606	-0.0953091	0.148179	-0.131256	0.384185	0.347167	0.360844	0.296336	0.151031	0.11417	0.0184818	-0.00987404	0.101919	-0.0144433	-0.299162	-0.332899	-0.129575	-0.217353
YDR510W	SMT3	4	1469552	-0.30431	-0.244691	-0.319139	-0.65749	-0.226687	-0.155796	-0.0216217	-0.0581644	-0.036842	0.273007	0.337479	0.2457	0.150133	0.101637	0.325933	0.252516	0.331983	0.160538	0.0595696	-0.111929	0.085807	0.403644
YDR511W	SDH7	4	1470217	-0.334858	-0.136151	-0.225752	-0.255553	-0.0758252	-0.0814495	0.115754	-0.00680968	0.100631	0.12493	0.193343	0.106661	-0.0790453	0.0044263	0.175475	0.159395	0.293536	-0.0408652	-0.239665	-0.196977	-0.284295	0.142662
YDR512C	EMI1	4	1470781	-0.489936	-0.164666	-0.346492	-0.419848	-0.466251	-0.243407	-0.0666519	-0.228429	0.137266	0.202117	0.20546	0.142414	-0.0702073	-0.132961	0.0105441	0.00812048	0.442034	-0.285271	-0.289461	-0.635428	0.139537	0.914326
YDR513W	GRX2	4	1471232	-0.539588	-0.0697919	-0.319469	-0.279273	-0.206847	-0.00247469	0.202456	-0.17273	0.0327262	0.0860483	0.0923025	0.0994304	-0.0673092	-0.274559	0.0493679	0.0177777	0.390873	-0.273197	-0.411368	-0.77542	-0.345871	1.23874
YDR514C	YDR514C	4	1472273	-0.608781	-0.259083	-0.708825	-0.636778	-0.609327	-0.381821	-0.240076	-0.179395	0.0195053	0.213361	0.161681	0.0926832	0.0732264	-0.187697	-0.122981	-0.0298431	0.304714	-0.342297	-0.491778	-0.909452	-0.145853	1.89743
YDR515W	SLF1	4	1474100	-0.216316	-0.327529	-0.338104	-0.275605	-0.173387	-0.133828	-0.136793	0.285356	-0.0756121	0.0893066	0.152226	0.138687	0.107811	0.105237	0.243407	0.235586	0.222805	0.111971	0.0028332	0.0190911	0.157719	-0.0867609
YDR516C	EMI2	4	1475725	0.246997	-0.0289965	0.0884816	0.0799667	-0.019568	-0.0571664	-0.0945827	-0.0111344	0.0687428	0.0631341	0.0608617	-0.00322674	0.106634	0.0591671	0.00348979	0.0175309	-0.0824566	0.194993	0.240891	0.259752	0.144175	-0.28005
YDR517W	GRH1	4	1477798	-0.443109	-0.116177	-0.266448	-0.294227	-0.0620003	-0.0847181	0.210867	-0.126744	0.197249	0.236273	0.252763	0.211246	0.0774951	-0.00931368	0.0625804	-0.0183307	0.21767	-0.0826045	-0.47293	-0.560137	-0.0663137	0.551779
YDR518W	EUG1	4	1479384	-0.483532	-0.296632	-0.235665	-0.219549	-0.0489342	-0.0917865	0.0867169	-0.0500118	0.255118	0.339001	0.315762	0.300191	0.135381	0.0998101	0.262407	0.17135	0.220374	-0.000408245	-0.160913	-0.216965	-0.303958	0.12814
YDR519W	FPR2	4	1480628	-0.240102	-0.190767	-0.123126	-0.0893571	-0.0137072	-0.0676525	0.0444855	0.0381021	0.312148	0.317637	0.324465	0.236469	0.112001	0.131454	0.0653883	-0.00177179	0.0748953	0.0100803	-0.289476	-0.233655	-0.0806243	-0.0389363
YDR520C	URC2	4	1482244	-0.559738	-0.180625	-0.24361	-0.223998	-0.179363	-0.0298847	0.19053	-0.119644	0.260561	0.273714	0.370049	0.300814	0.177237	-0.0398657	-0.203902	-0.163273	0.0673172	-0.218922	-0.600064	-0.723961	-0.150097	1.26034
YDR521W	YDR521W	4	1483308	0.268853	-0.0402501	0.0706435	0.0704525	-0.13825	-0.111108	-0.337797	-0.106829	-0.12359	0.120635	0.0802589	0.0649895	0.21117	0.301557	0.0801632	0.193726	-0.00631487	0.293372	0.429841	0.34457	0.355814	-0.262052
YDR522C	SPS2	4	1484549	-0.710159	-0.47905	-0.483898	-0.513906	-0.348681	-0.240776	-0.0843673	-0.325919	0.050127	0.489161	0.452442	0.461288	0.302346	0.250505	0.294428	0.275597	0.338767	0.112632	-0.176999	-0.216438	0.236163	0.346172
YDR523C	SPS1	4	1486302	-0.462293	-0.211409	-0.26236	-0.148601	-0.0647922	-0.0515753	-0.0281146	0.0654032	-0.127217	0.121926	-0.00819159	0.105573	0.139399	0.086437	0.140292	0.141406	0.116824	-0.0243171	-0.217201	-0.14675	-0.0229848	0.0382094
YDR524C	AGE1	4	1488266	-0.355728	-0.153804	-0.231667	-0.186269	0.00525735	-0.0076917	0.0550135	-0.0946104	0.0301681	0.176159	0.0797248	0.0725222	0.182697	0.0417738	0.176685	0.29004	0.20254	0.0369123	0.0621765	-0.104055	0.0255952	0.614839
YDR525W	API2	4	1490069	-0.110064	-0.306784	-0.219111	-0.138143	-0.0717805	-0.0979077	-0.113138	0.0456981	-0.00124058	0.0199137	0.0288161	0.0141356	0.0869676	0.0427974	0.243864	0.26208	0.170872	0.126278	0.288363	0.140045	0.0994619	-0.193206
YDR525W-A	SNA2	4	1490715	-0.0826656	-0.0519603	-0.0952224	-0.108322	-0.0861917	-0.234633	0.0803242	-0.219056	0.257881	0.261275	0.299558	0.261309	0.0649361	0.0207679	0.0787571	0.133573	0.188152	0.067442	-0.190652	-0.0377768	-0.290995	0.0450031
YDR526C	YDR526C	4	1491310	-0.320771	-0.162038	-0.249207	-0.211415	-0.152846	-0.123037	0.105442	0.237907	0.228921	0.520759	0.566552	0.489014	0.27	0.145194	-0.146128	-0.184355	0.0561597	0.031213	-0.606505	-0.501321	-0.124643	0.605352
YDR527W	RBA50	4	1491753	-0.0946573	-0.0211204	-0.0425645	-0.112158	0.00312651	-0.020578	0.158153	0.0202612	0.214597	0.273328	0.267721	0.218553	0.160639	0.164295	-0.0765049	-0.105044	-0.0487643	0.103908	-0.192271	-0.106269	0.0741009	-0.212658
YDR528W	HLR1	4	1495221	-0.0208329	-0.000897613	0.0407081	0.0188052	0.176182	0.131219	0.126103	0.153565	0.210433	-0.223566	-0.167809	-0.21609	-0.265883	-0.254122	-0.23186	-0.261196	-0.219662	-0.322951	-0.357825	-0.401415	-0.35749	-0.381631
YDR529C	QCR7	4	1496356	-0.00420581	-0.115698	0.0215934	-0.019002	0.0355235	0.028756	0.00276125	0.100661	0.093595	-0.0299642	0.022803	0.00995762	0.0585327	0.0225492	0.0545234	0.0860843	0.0200971	-0.144961	-0.0313675	-0.0897226	-0.083255	-0.135991
YDR530C	APA2	4	1497279	-0.0730147	0.0300059	-0.0927948	-0.173824	-0.107021	-0.147821	-0.00616326	-0.0559768	0.0911701	0.104166	0.0777938	-0.0314796	-0.0390659	-0.114307	0.0472083	0.0651098	0.114298	-0.0802282	-0.112298	-0.194013	-0.0633688	0.328409
YDR531W	CAB1	4	1498783	-0.165779	-0.0182087	-0.0638923	-0.121237	-0.226552	-0.0953875	0.0273899	-0.143849	-0.067974	0.148362	0.0964875	0.0472436	0.0796992	-0.0231834	-0.0392113	0.0531749	0.126424	-0.0387463	-0.168227	-0.278745	0.137622	0.170618
YDR532C	KRE28	4	1499974	-0.345808	0.0204217	-0.0811543	-0.0792633	-0.394448	-0.0162008	0.0324768	-0.0675277	-0.0456779	0.0986594	0.0599672	-0.01239	-0.0032756	-0.15204	-0.156309	-0.0926326	0.135624	-0.281592	-0.302998	-0.592271	-0.205121	1.07927
YDR533C	HSP31	4	1501803	-0.467783	-0.281968	-0.266153	-0.306254	-0.147928	-0.11631	0.284415	-0.0269456	0.419897	0.467546	0.474736	0.397699	0.0951195	-0.00587402	0.273707	0.12482	0.479175	-0.0478286	-0.375646	-0.570917	-0.432215	0.358582
YDR534C	FIT1	4	1504107	-0.485185	-0.307913	-0.39866	-0.45923	-0.274047	-0.23787	0.163547	-0.152227	0.284084	0.45329	0.422832	0.399289	0.134882	0.00449499	0.36214	0.31034	0.430533	0.0507428	-0.210044	-0.318771	-0.314232	0.606761
YDR535C	YDR535C	4	1506984	-0.274384	-0.318561	-0.138389	-0.0818877	0.132739	0.154804	0.230804	0.232508	0.203558	0.268226	0.169738	0.151398	0.0298162	0.0834693	-0.0612819	-0.130683	-0.0726448	-0.0611801	-0.450263	-0.335562	-0.239747	-0.204219
YDR536W	STL1	4	1508859	-0.297299	-0.298541	-0.219941	-0.23666	0.0284859	0.0456575	0.172039	0.162693	0.111237	0.150388	0.142421	0.155028	0.0925823	0.0358247	0.161449	0.0930717	0.0996041	0.0240939	-0.156432	-0.262138	0.0189048	-0.00780357
YDR537C	YDR537C	4	1511158	-0.478048	-0.420423	-0.328246	-0.278766	-0.0053254	-0.100919	0.116884	0.0661173	0.134263	0.39605	0.395349	0.384615	0.413818	0.376232	0.326347	0.212627	0.216275	0.0872532	-0.170015	-0.223644	0.416311	0.124073
YDR538W	PAD1	4	1511266	-0.16573	-0.101832	-0.0267672	-0.0633142	-0.181916	-0.121112	0.099825	-0.0949248	-0.217388	0.22726	0.194104	0.136321	0.0458589	-0.0466356	0.0469999	0.0403859	0.190849	-0.0928905	-0.170572	-0.305198	0.0412463	0.462773
YDR539W	FDC1	4	1512849	-0.28145	-0.290582	-0.150767	-0.0379727	0.0549849	0.0044522	0.074928	0.035175	0.185151	0.23491	0.159219	0.215656	0.153597	0.142824	0.186243	0.0824461	0.171598	-0.0869132	-0.140907	-0.158909	-0.0169062	-0.109343
YDR540C	IRC4	4	1517405	-0.0736884	-0.17462	-0.0806213	-0.0222768	0.13482	0.0445914	0.164119	-0.406478	0.185469	-0.0953958	-0.036737	-0.0943974	-0.0711312	-0.122791	0.0448534	0.0248831	0.047702	-0.171979	-0.156849	-0.227547	-0.00187681	-0.220628
YDR541C	YDR541C	4	1520181	0.113293	-0.0851336	-0.128439	-0.105207	-0.109061	-0.216952	-0.164677	0.0867201	-0.0853603	0.0399039	-0.0273397	0.0350923	0.0537844	-0.00353763	0.178637	0.176216	0.159388	0.12801	0.329381	0.235303	0.140546	-0.150884
YDR542W	PAU10	4	1523430	0.0138073	-0.0948776	-0.0829001	-0.183718	-0.194158	-0.152778	-0.058552	0.0816612	-0.815055	0.0386602	-0.115581	-0.0667805	-0.082005	-0.10671	0.296428	0.182813	0.313587	-0.198828	0.176854	-0.0617681	-0.189202	0.657461
YDR543C	YDR543C	4	1524783	-0.186546	-0.208628	-0.409317	-0.510291	-0.429688	-0.474503	-0.492061	0.201586	-0.834587	-0.206111	-0.205931	-0.204915	-0.0495678	0.0724575	0.388267	0.43011	0.205949	-0.100155	0.49642	0.537385	0.254278	0.367961
YDR544C	YDR544C	4	1525309	0.301199	-0.0570924	-0.155932	-0.208241	-0.478634	-0.647432	-0.796816	0.410527	-1.12587	-0.712076	-0.781109	-0.863424	-0.558198	-0.218039	0.0318345	-0.0415642	-0.121624	0.365798	1.00601	0.874565	-0.670841	-0.294326
YDR545W	YRF1-1	4	1529016	0.415078	0.568827	0.439053	0.149349	0.104424	0.143303	0.230983	0.756633	-0.0538907	-2.32987	-2.33431	-2.53728	-2.17264	-2.18727	-2.42218	-2.50463	-2.41691	-2.03264	-2.07938	-2.10257	-1.54659	-2.13681
YEL077C	YEL077C	5	2180	0.602187	0.797629	0.185761	0.0449181	0.111319	0.0183222	0.0859925	1.11036	-2.20163	-1.27332	-1.2707	-1.45603	-1.00679	-1.09753	-0.728534	-0.890383	-0.899717	-1.07503	-0.423279	-0.484016	-0.397629	-0.669072
YEL076C-A	YEL076C-A	5	4649	0.614739	0.66392	0.541448	0.271955	0.0333378	0.120546	-0.00228948	0.400804	-0.733814	-1.75263	-1.81812	-1.89028	-1.29535	-1.4297	-1.41781	-1.51253	-1.69123	-1.47183	-0.850181	-1.09489	-0.484936	-0.746408
YEL076C	YEL076C	5	4789	0.482559	0.550815	0.463072	0.240052	0.389422	0.590778	0.686687	1.00134	-0.885044	-1.61998	-1.42453	-1.63585	-1.49867	-1.78267	-1.98986	-2.13752	-2.01827	-1.51935	-1.89271	-1.76303	-0.997583	-1.12365
YEL075W-A	YEL075W-A	5	5175	0.860586	0.642477	0.634307	0.411841	0.439957	0.480784	0.400172	0.865301	-2.11908	-0.757288	-0.858906	-0.877867	-0.797186	-0.741684	-0.671891	-0.821626	-0.957056	-0.795647	-0.630892	-0.725943	-0.485424	-0.818999
YEL075C	YEL075C	5	5529	0.698543	0.718394	0.641264	0.454397	0.576973	0.540798	0.529884	0.894419	-0.649981	-1.01613	-0.99088	-1.1563	-1.06369	-1.07375	-1.22582	-1.35571	-1.35282	-1.06528	-1.2424	-1.37629	-1.03544	-1.28568
YEL074W	YEL074W	5	6295	0.431747	0.599337	0.478089	0.374455	0.431003	0.249532	0.328351	0.559483	-0.648035	-1.81653	-1.73972	-1.99589	-1.67258	-1.97004	-1.56715	-1.77591	-1.76565	-2.02113	-1.90875	-2.07521	-1.37437	-1.56869
YEL073C	YEL073C	5	7391	-0.751117	-0.728182	-0.886229	-1.06321	-1.20171	-0.905847	-0.965282	-0.859404	-0.763031	0.798115	0.776439	0.800791	0.735164	0.718588	0.74721	0.588751	0.576031	0.796166	0.826766	0.853648	0.769573	0.585523
YEL072W	RMD6	5	14067	0.0738425	-0.0056989	0.111908	-0.0584757	0.0133967	0.0313841	0.0448762	0.243468	0.157603	0.200025	0.0942252	0.0861291	0.117899	-0.068746	-0.015772	-0.181372	-0.214604	0.00592578	-0.0585829	-0.031038	0.039826	-0.190293
YEL071W	DLD3	5	17100	-0.115325	-0.0603471	0.0439804	-0.0335714	0.0876187	0.0242631	0.104534	0.0752695	0.236394	0.217531	0.0925313	0.096851	0.0500011	-0.126754	0.086028	-0.102423	-0.124165	-0.111452	-0.141083	-0.168896	-0.252744	-0.0651052
YEL070W	DSF1	5	20343	0.181445	0.0221712	-0.126156	0.00332688	-0.0380774	-0.0472934	-0.0431257	0.0416544	-0.532685	0.0895742	-0.0400464	-0.0365864	0.172671	-0.00697666	0.331193	0.256888	0.222785	0.0764895	0.43477	0.361936	0.234964	-0.0196807
YEL069C	HXT13	5	22384	-0.338225	-0.0876173	-0.299046	-0.302723	-0.361134	-0.252961	-0.150142	-0.107521	-0.00487297	0.218619	0.0715646	-0.045503	-0.000272109	-0.173749	0.175326	-0.0284752	0.268633	-0.152609	0.033366	-0.0166186	0.0529915	0.944955
YEL068C	YEL068C	5	25812	-1.43258	-1.43299	-1.46944	-1.3412	-1.27331	-1.05126	-0.996263	0.426592	-0.938371	0.93981	0.836134	0.80992	0.878269	0.762435	1.01116	0.833788	0.924669	0.785392	0.920627	0.721481	1.01416	0.810351
YEL067C	YEL067C	5	26482	0.482123	0.182237	0.171059	0.0178022	-0.150967	-0.238972	-0.3085	-0.0544087	-0.275251	0.00264698	-0.116584	-0.083294	0.100534	-0.0148209	0.0457756	0.0278945	-0.114988	0.225032	0.6304	0.554496	0.337313	-0.231973
YEL066W	HPA3	5	26936	0.0414043	-0.123531	-0.0546267	-0.0731562	-0.0884694	-0.153738	0.0131701	0.241172	-0.0241902	0.0616709	-0.0466279	-0.0096461	0.0978345	-0.0602877	0.17428	0.0543883	0.0865196	-0.0116893	0.1913	0.0414729	0.187755	0.0534256
YEL065W	SIT1	5	28600	-0.165072	0.271529	0.176176	0.159616	-0.0869352	0.259021	0.230174	0.0729742	-0.723409	-0.0369999	-0.140805	-0.172924	0.00797331	-0.216409	-0.15619	-0.11334	0.128174	-0.286086	-0.14035	-0.452864	0.131778	1.49692
YEL064C	AVT2	5	30518	-0.706915	-0.423417	-0.288217	-0.131762	0.187557	0.0721278	0.274131	0.47997	0.237692	0.554683	0.332068	0.347401	0.41375	0.161251	0.0405815	-0.0893745	-0.0667806	-0.186923	-0.420907	-0.720961	-0.0502671	0.0465143
YEL063C	CAN1	5	32580	-0.397979	-0.0667325	-0.124006	-0.0611362	-0.403144	-0.0703113	-0.0357474	-0.0484876	-0.0909364	0.446003	0.22631	0.256572	0.38119	0.092491	-0.14806	-0.159261	-0.000153038	-0.125214	-0.269389	-0.381926	0.354303	1.28596
YEL062W	NPR2	5	35330	-0.168753	0.128548	-0.12535	-0.109131	-0.316487	-0.134195	-0.0483248	-0.104057	-0.541574	-0.126036	-0.306646	-0.456581	-0.0943492	-0.307888	-0.107963	-0.0794166	0.124701	-0.346332	0.0299097	-0.307131	0.109899	1.51307
YEL061C	CIN8	5	38036	-0.0695665	-0.0909222	-0.0855363	-0.116757	0.0455609	-0.00676722	0.00637628	0.0454161	-0.047099	0.0174698	0.0956569	0.113192	0.0587701	0.0553209	0.137386	0.0210551	0.0757577	-0.0135781	0.0184181	0.0679419	0.205437	-0.0873465
YEL060C	PRB1	5	40999	-0.0430871	0.15593	-0.00236369	-0.0465694	-0.331592	-0.0308433	0.00442115	0.0920561	-0.291097	-0.0243128	-0.250181	-0.331392	-0.082822	-0.224804	-0.46339	-0.439308	-0.34256	-0.235662	-0.166859	-0.340649	0.448087	1.15845
YEL059C-A	SOM1	5	42512	0.0082295	-0.160003	-0.0625174	-0.109113	-0.092186	-0.0414778	-0.0198809	0.0349362	-0.136439	0.244369	0.120932	0.155781	0.149773	-0.0279255	0.347862	0.0972709	0.286504	0.109668	0.276821	0.0383701	0.085719	0.0992761
YEL059W	HHY1	5	42806	-0.0436698	0.115959	0.145501	0.124549	0.283253	0.190673	0.503545	0.101162	0.418154	-0.15132	-0.350874	-0.312215	-0.366463	-0.667693	-0.333457	-0.449391	-0.13833	-0.613245	-0.583268	-0.874349	-0.477236	0.59402
YEL058W	PCM1	5	44088	-0.213148	0.044132	-0.00764969	-0.0325644	-0.0491912	0.0290414	0.227803	0.286208	0.17401	0.0629893	-0.239029	-0.200273	-0.0850277	-0.401189	0.0311575	-0.183416	0.0985038	-0.353131	-0.163147	-0.443913	-0.210815	0.497229
YEL057C	YEL057C	5	45370	0.0198049	0.163717	0.1505	0.0964934	0.154108	0.137186	0.169204	0.089485	0.248176	0.0201341	-0.052163	-0.0073742	-0.0368314	-0.16432	-0.0846664	-0.198902	-0.228471	-0.163136	-0.320023	-0.242501	-0.143549	-0.25625
YEL056W	HAT2	5	47770	-0.05065	-0.0389	-0.00961696	-0.128749	-0.174158	-0.210287	-0.195302	0.0976522	-0.0183872	0.317097	0.182045	0.151669	0.265193	0.101796	0.317625	0.188974	0.182443	0.0946803	0.160783	0.148786	0.361584	-0.04235
YEL055C	POL5	5	50005	-0.45377	-0.241865	-0.243372	-0.267985	-0.0851658	-0.0573537	0.133357	-0.0263755	0.197704	0.548933	0.457642	0.432052	0.315695	0.16426	0.26145	0.0703677	0.232601	0.135238	-0.264822	-0.297776	0.0747716	0.22321
YEL054C	RPL12A	5	52969	-0.705652	-0.235124	-0.247095	-0.239332	-0.0632811	-0.0128956	0.227005	-0.0769903	0.275502	0.389485	0.294184	0.289577	0.0740099	-0.069442	0.204244	0.00708945	0.295985	-0.193062	-0.479566	-0.6327	-0.45534	0.332191
YEL053C	MAK10	5	55001	-0.452899	-0.0604138	-0.0260582	-0.076094	-0.111043	-0.102379	0.0559056	0.0756559	0.0988477	0.274747	0.157335	0.122852	0.196127	0.159593	-0.158489	-0.194621	-0.155184	-0.251574	-0.316593	-0.421793	-0.366761	0.124302
YEL052W	AFG1	5	57335	0.45006	0.141468	0.144274	0.120821	-0.0949566	-0.0862057	-0.242669	-0.323561	-1.47194	0.18265	0.122106	0.0945913	0.238081	0.19526	0.398318	0.242264	0.184708	0.396725	0.636847	0.569175	0.550632	-0.120719
YEL051W	VMA8	5	58763	-0.064768	-0.00668704	-0.0380332	-0.0180363	0.0230361	-0.029183	-0.0121391	0.141205	-0.0412527	0.114922	-0.0142585	0.0231354	0.113011	-0.033401	0.130731	0.035042	0.0547262	-0.0226888	0.0759256	-0.0484157	0.436447	0.252134
YEL050C	RML2	5	60260	-0.361116	-0.0129824	-0.207877	-0.199297	-0.331127	-0.287575	-0.16192	0.043583	-0.365863	-0.218553	-0.280114	-0.250916	-0.0636579	-0.245963	0.183348	0.134051	0.253531	-0.334045	-0.0299614	-0.242471	0.198152	1.25089
YEL049W	PAU2	5	63909	-0.191826	-0.233337	-0.61318	-0.692228	-0.623615	-0.695498	-0.467031	-0.0691806	-0.522626	0.0669037	0.0467977	0.0364233	-0.0233244	-0.0265927	0.246045	0.0947074	0.292237	0.0562914	0.19497	0.145685	-0.185671	0.385651
YEL048C	TCA17	5	64938	-0.0118622	0.143348	0.0345901	0.00887374	0.0660583	-0.023092	0.249743	-0.122684	0.27679	-0.127932	-0.120329	-0.213362	-0.30516	-0.382034	-0.075207	-0.239127	0.0207283	-0.3261	-0.404625	-0.528992	-0.417624	0.0395384
YEL047C	FRD1	5	66091	-0.360183	-0.056906	-0.286391	-0.315799	-0.288456	-0.137639	-0.0187281	-0.205274	-0.0130243	0.0853123	0.00238201	0.010876	-0.071225	-0.274047	0.0270063	-0.193854	0.121102	-0.290411	-0.22248	-0.435448	-0.10075	1.02379
YEL046C	GLY1	5	68210	-0.0254573	-0.0426161	0.0162335	0.102307	-0.232318	-0.0918056	0.0656885	-0.131526	0.161437	0.220952	0.0923222	0.183778	0.16423	-0.0141669	-0.257453	-0.317754	-0.171537	0.0899911	0.194203	-0.0732331	0.267115	0.44217
YEL045C	YEL045C	5	69052	0.00133502	0.228472	0.0689482	0.0851229	-0.0134522	-3.66674e-05	0.128697	-0.169082	0.227098	-0.0243659	-0.0871502	-0.0705696	0.0496891	-0.11318	-0.676676	-0.654694	-0.499506	-0.179268	-0.550398	-0.519088	0.329505	0.650565
YEL044W	IES6	5	70007	-0.107084	0.111321	-0.0598787	-0.153953	0.0144289	-0.0242257	0.221023	0.133701	0.263615	-0.215952	-0.2631	-0.296044	-0.364289	-0.546556	-0.0730069	-0.292697	0.0420696	-0.394039	-0.315419	-0.654044	-0.417871	0.26781
YEL043W	YEL043W	5	71913	0.17092	0.0160546	-0.0182924	0.0127544	-0.020423	-0.0893862	-0.155489	0.0239278	-0.167294	-0.10114	-0.186224	-0.214998	-0.0963825	-0.122673	0.114512	-0.0114328	-0.0918079	0.0327279	0.286557	0.250419	0.221643	-0.316746
YEL042W	GDA1	5	74549	0.333592	0.192795	0.240924	0.08925	-0.0201438	0.106265	-0.116776	0.110413	-0.0414687	-0.103889	-0.173176	-0.157879	-0.14591	-0.0473238	-0.0711229	-0.185387	-0.293106	0.0567521	0.240415	0.221292	0.252095	-0.328641
YEL041W	YEF1	5	76687	-0.222646	0.149943	-0.11506	-0.101666	-0.13154	-0.215221	0.097453	-0.0916127	-0.201592	0.296643	0.0634423	0.178282	0.234318	-0.0447291	0.272005	0.207103	0.316936	-0.0234669	0.116892	-0.0807362	-0.00732566	0.313
YEL040W	UTR2	5	78754	-0.241951	-0.186899	-0.185217	-0.156883	0.0173394	0.00384907	0.213951	-0.104711	0.182244	0.409188	0.336996	0.266526	0.111161	0.0149238	0.368529	0.0613278	0.365223	0.105781	-0.122504	-0.322838	-0.222149	0.175561
YEL039C	CYC7	5	79806	-0.140466	0.0540083	-0.0876244	-0.173819	-0.209568	-0.0760252	-0.0574262	-0.073288	-0.146404	-0.03959	-0.0827172	-0.100927	-0.157238	-0.302775	0.0499633	-0.0861327	0.149912	-0.206739	-0.144155	-0.307217	-0.1039	0.915348
YEL038W	UTR4	5	80803	0.223746	-0.0452223	0.00794615	0.0129643	-0.0446515	0.0160906	-0.0715341	0.0441627	-0.00674016	-0.0592084	-0.143365	-0.0913644	0.037992	-0.0379843	0.140691	0.0692924	0.0115567	0.150923	0.36842	0.289055	0.194503	-0.253291
YEL037C	RAD23	5	82005	-0.17448	0.114209	0.0955716	0.0482726	-0.280085	-0.0668689	0.120511	0.025065	0.0166072	0.218874	0.0251127	0.00119774	0.131097	-0.0573415	-0.124012	-0.126372	-0.0122191	-0.176577	-0.155484	-0.375657	0.249202	0.579687
YEL036C	ANP1	5	83801	-0.304277	0.0299825	-0.140602	-0.175004	-0.101276	-0.190639	0.0769492	-0.176051	0.0511621	0.262317	0.185395	0.147053	0.0434779	-0.0689891	0.165531	0.0495109	0.308098	-0.113958	-0.175325	-0.296878	-0.0756197	0.155939
YEL035C	UTR5	5	85295	0.230318	0.218252	0.182135	0.0306321	-0.0221183	-0.0514326	-0.0149083	-0.0533058	0.0570768	0.0807202	0.0126825	0.0022787	0.0381132	-0.0900552	0.0847773	-0.0370115	0.056198	0.115318	0.19269	0.109782	0.10262	-0.0590246
YEL034W	HYP2	5	85912	-0.901745	-0.552399	-0.469865	-0.388332	-0.174367	-0.19682	0.00452656	-0.212873	0.343949	0.488642	0.326892	0.378553	0.238757	0.139014	0.305304	0.117767	0.301606	0.0204369	-0.231635	-0.392937	-0.222418	0.117431
YEL033W	MTC7	5	86388	-0.0539349	-0.0939175	-0.00830511	0.00526987	0.0985699	0.0653781	0.122272	0.0686486	0.211184	0.0194636	-0.0409487	-0.0017612	0.00460885	0.0693656	-0.0430026	-0.137105	-0.138513	0.104665	0.113327	0.101941	0.147433	-0.353527
YEL032W	MCM3	5	88394	-0.340063	-0.307256	-0.253979	-0.180806	-0.317178	-0.0762736	-0.212517	-0.606817	-0.343461	0.198136	0.138221	0.158708	0.287574	0.217757	-0.00491552	-0.056938	-0.0336293	0.0615228	0.0676194	-0.125084	0.237368	0.827161
YEL031W	SPF1	5	92081	-0.876798	-0.570366	-0.718605	-0.746382	-0.82564	-0.676676	-0.665728	0.222392	-0.632477	0.758174	0.630138	0.695729	0.791945	0.662112	0.715786	0.550829	0.590503	0.736171	0.684664	0.750853	0.944074	0.43881
YEL030W	ECM10	5	95611	-0.231003	-0.114885	-0.125695	-0.114054	0.0945117	0.124199	0.216707	0.0639104	0.168964	0.176711	0.0995861	0.0802844	-0.0742222	0.00278848	0.0393286	-0.14435	-0.0158673	0.0606938	-0.173238	-0.197479	-0.170766	-0.14099
YEL029C	BUD16	5	97327	-0.155137	-0.0854243	-0.0776058	-0.0878212	-0.108983	-0.0786318	0.151084	-0.0619062	0.273884	0.357754	0.254605	0.298957	0.153728	-0.0286561	0.092175	-0.0862229	0.154258	0.0195777	-0.113241	-0.315311	-0.0901447	0.135733
YEL028W	YEL028W	5	98898	0.526407	0.491184	0.502231	0.392194	0.375962	0.397717	0.438155	0.0394256	0.0880961	-0.468058	-0.49927	-0.510415	-0.469591	-0.571125	-0.93887	-1.02351	-0.982486	-0.466978	-1.00568	-0.811531	-0.693226	-0.737726
YEL027W	VMA3	5	101010	-0.0806876	0.0256404	-0.0629747	-0.0891475	-0.0729086	0.0220763	0.102033	-0.047561	0.202023	0.267499	0.187371	0.207731	0.122758	-0.0282766	0.0426919	-0.197402	0.0257158	0.0485218	-0.186575	-0.232335	0.0443483	0.0131369
YEL026W	SNU13	5	102133	-0.421787	-0.0344832	-0.130552	-0.147344	-0.136009	-0.0883676	0.10306	-0.0294201	0.14744	0.228796	0.218952	0.169731	0.0621008	-0.059305	0.101412	-0.0538088	0.209466	-0.12289	-0.343894	-0.36279	-0.0534647	0.254655
YEL025C	YEL025C	5	104364	-0.225109	0.00189482	-0.0476837	-0.139981	-0.100417	0.0468712	0.0863536	-0.0541081	0.0121417	0.2118	0.154345	0.139684	0.0279557	-0.00358666	-0.096601	-0.0188863	-0.0466558	0.0680095	-0.122145	-0.158056	0.0959815	-0.108173
YEL024W	RIP1	5	107583	0.179361	0.216206	0.277373	0.35427	0.354253	0.271225	0.251972	-0.0733606	0.390209	-0.320638	-0.390784	-0.434589	-0.401181	-0.519464	-0.319401	-0.467719	-0.314466	-0.400044	-0.334443	-0.393847	-0.457525	-0.0267343
YEL023C	YEL023C	5	109528	0.0463177	0.0715528	0.0195639	-0.00918078	0.113195	0.0688641	0.057346	0.024471	0.0499116	0.0763244	0.0509294	0.0671808	0.0394496	0.000289763	0.103138	-0.0361937	0.0564268	0.120461	-0.004621	0.0588114	-0.0960642	-0.0981066
YEL022W	GEA2	5	113610	0.0125979	-0.0516289	0.048506	0.0774541	0.14972	0.104344	0.0845133	0.105255	0.14218	-0.141676	-0.00823301	-0.0591478	-0.0546784	-0.100951	-0.11002	-0.121932	-0.0952031	-0.0783168	-0.182522	-0.0832107	-0.245814	-0.165047
YEL021W	URA3	5	116568	0.304949	0.210092	0.214352	0.203775	-0.0497305	-0.0674516	-0.134413	0.0456603	-0.0112785	-0.0773333	-0.016345	-0.0302466	-0.00597182	-0.0328858	0.0334053	0.00554779	-0.0113632	0.0820858	0.231847	0.337113	-0.0111693	-0.26423
YEL020W-A	TIM9	5	117342	-0.546326	-0.0266724	-0.153437	-0.176029	-0.125436	0.138707	0.391373	0.0131185	0.190473	0.222046	0.102716	0.0422701	-0.0877283	-0.286288	-0.0818919	-0.187419	0.147844	-0.291662	-0.596061	-0.856403	-0.642433	1.35793
YEL020C	YEL020C	5	119458	-0.376538	-0.0442906	-0.270476	-0.206878	-0.0469172	-0.097519	0.164916	-0.0357213	0.206974	0.174937	0.195896	0.190465	-0.0201143	-0.0831253	0.221303	-0.0105887	0.299914	-0.113619	-0.342768	-0.463984	-0.105576	0.69589
YEL019C	MMS21	5	120899	0.231788	0.109845	0.147961	0.238587	0.0818637	0.00614436	-0.0683526	-0.128456	-0.0838409	0.0271569	-0.111208	-0.0522664	0.115228	0.0330035	-0.0637254	-0.078875	-0.193319	0.0951169	0.187089	0.321632	0.211762	-0.331994
YEL018W	EAF5	5	121890	-0.205245	0.170621	-0.131592	-0.131667	-0.0788814	-0.0249516	0.100158	-0.0467069	-0.0214447	-0.0540793	-0.0676275	-0.12351	-0.131042	-0.307375	-0.0134412	-0.0650188	0.181122	-0.148217	-0.233373	-0.306406	-0.115112	0.570082
YEL017C-A	PMP2	5	122863	-0.379202	-0.142179	-0.262493	-0.266543	-0.108957	-0.0815911	0.235387	-0.28826	0.227274	0.247123	0.221011	0.200262	0.0132779	-0.237943	0.190276	0.0508252	0.352487	-0.0666483	-0.310988	-0.521352	-0.482109	0.494034
YEL017W	GTT3	5	124163	-0.487378	-0.105857	-0.101652	-0.102027	-0.0293371	0.100463	0.320529	-0.0868531	0.312968	0.414518	0.299683	0.2798	0.093907	0.0203879	-0.205402	-0.243869	-0.0500643	-0.199462	-0.730876	-0.669978	-0.744497	1.0111
YEL016C	NPP2	5	125477	-0.0690483	0.0942399	0.0231152	-0.0405595	0.00608238	0.0110547	0.0584248	-0.00225898	-0.027351	0.166896	0.122597	0.123033	0.108897	0.0348835	0.146118	0.00190653	0.120538	0.021902	-0.0781221	-0.0291431	-0.123473	-0.126374
YEL015W	EDC3	5	127456	-0.242393	-0.187726	-0.134111	0.00559978	0.195548	0.132528	0.0433183	0.119018	0.0838446	0.145681	0.133785	0.139469	0.205659	0.15536	0.13052	0.00722194	0.0356526	-0.00963618	-0.129267	-0.161759	0.250176	-0.234766
YEL014C	YEL014C	5	128455	-0.267429	-0.321658	-0.0278156	0.212807	0.197161	0.219515	0.114397	0.0240826	0.257638	0.295724	0.212187	0.314293	0.371931	0.372953	-0.169349	-0.294106	-0.208939	0.0141912	-0.456612	-0.236464	0.338216	-0.3859
YEL013W	VAC8	5	129693	-0.582952	-0.143422	-0.215826	-0.20322	0.0235105	0.130479	0.274934	-0.0171479	0.103979	0.252102	0.142146	0.199471	0.17038	-0.00836751	-0.13762	-0.159835	-0.039879	-0.123554	-0.546008	-0.412983	-0.226181	0.499492
YEL012W	UBC8	5	132161	-0.342039	0.123427	-0.24447	-0.196131	-0.249537	-0.0352226	0.0467633	-0.04158	-0.176632	-0.0533326	-0.126076	-0.0976418	0.130911	-0.0807903	-0.286213	-0.103112	-0.108822	-0.212268	-0.422872	-0.311814	0.236652	1.0162
YEL011W	GLC3	5	134177	-0.627045	-0.369131	-0.419206	-0.417509	-0.21317	-0.103545	0.118686	0.0430292	-0.0460188	0.0990267	0.0443103	0.0741135	-0.190991	-0.196263	0.348113	0.0511302	0.373207	-0.157594	-0.131023	-0.496374	-0.28606	0.437106
YEL010W	YEL010W	5	136454	-0.337721	-0.124314	-0.012526	0.0683957	0.349807	0.402143	0.37348	0.137559	0.249829	0.00334596	0.00627825	0.099565	-0.0709704	-0.0585352	-0.240161	-0.335584	-0.231425	-0.184804	-0.709151	-0.584586	-0.250295	-0.334709
YEL009C	GCN4	5	139340	-0.116203	-0.185036	-0.0607828	-0.0306368	0.086993	0.0376054	0.0353934	0.147869	0.0450836	0.0294935	0.0594658	0.155955	0.159001	0.183451	0.0619477	-0.0507361	0.0419986	0.000469986	-0.12715	-0.091459	0.325704	-0.272532
YEL008W	YEL008W	5	140702	0.344716	0.13759	0.146706	0.113364	-0.0479849	-0.0357911	-0.270468	0.0161858	-0.118888	-0.135257	-0.206706	-0.198897	-0.0758655	-0.0831997	0.0841784	0.00909999	-0.0576329	0.140858	0.410907	0.380555	0.0890112	-0.219989
YEL007W	MIT1	5	142892	-0.0448899	-0.00780361	-0.0353125	-0.123881	-0.161022	0.0649148	0.0887718	-0.0546633	0.0502656	-0.0129913	-0.0128866	0.0269596	0.0382541	-0.127464	0.0179962	-0.12681	0.0599237	-0.0276206	0.0131678	-0.261972	-0.224065	-0.000394324
YEL006W	YEA6	5	144830	0.116728	0.237024	0.144282	0.140632	0.111094	0.0856511	0.17581	0.243907	0.0231049	-0.216664	-0.191534	-0.223894	-0.324816	-0.409047	-0.0834205	-0.199734	-0.0851328	-0.283842	-0.420282	-0.317961	-0.443525	-0.279376
YEL005C	VAB2	5	146331	-0.0301804	0.189289	0.115868	0.0727867	0.119166	-0.00854737	0.154934	-0.138108	0.0672463	0.170734	0.164703	0.123617	0.173469	0.114623	-0.14577	-0.0974762	-0.159923	0.0437506	-0.284896	-0.15512	-0.0624872	-0.130285
YEL004W	YEA4	5	147465	0.148695	-0.108089	-0.0287472	0.08185	0.075784	0.0168031	-0.11253	0.147885	-0.127625	-0.112387	-0.0853684	-0.0304084	0.078899	0.101109	0.0772481	0.0237597	-0.0720302	0.0553029	0.308044	0.342582	0.415069	-0.382443
YEL003W	GIM4	5	148387	-0.25942	-0.0848186	-0.122015	-0.123031	0.0638794	-0.0369823	0.146926	0.0388672	0.195301	0.201874	0.18905	0.169587	0.0083741	-0.0897103	0.220151	0.042861	0.272262	-0.125712	-0.267585	-0.363882	-0.268901	0.0394077
YEL002C	WBP1	5	149368	-0.266735	0.0218045	-0.0570304	-0.0862646	0.0571376	0.118676	0.216468	0.115986	0.147932	0.142515	0.147542	0.137669	-0.0121705	-0.102072	-0.1214	-0.417188	-0.292726	-0.0861306	-0.486289	-0.498272	-0.0348399	0.381767
YEL001C	IRC22	5	150639	0.179656	0.225081	0.221724	0.19778	-0.0374668	0.0656972	-0.0378492	0.0818619	-0.102083	0.0181256	-0.0646172	0.0762801	0.166979	0.00759511	-0.186536	-0.221209	-0.13313	0.041343	-0.020689	-0.0565688	0.554223	0.150669
YER001W	MNN1	5	154664	0.156819	0.0399081	-0.0207997	-0.100092	-0.0418945	-0.0816765	-0.151358	-0.0189196	-0.0778996	-0.0666194	-0.0692266	-0.134219	-0.0111887	-0.0244686	0.0766829	0.00265274	-0.0152158	0.13759	0.248504	0.280869	0.117499	-0.200415
YER002W	NOP16	5	157150	0.10254	0.278788	0.0470336	0.118626	-0.0184681	0.0671592	-0.0936453	-0.00471616	-0.240817	-0.0119141	-0.0426721	-0.0443161	0.0626804	-0.149674	-0.0243919	-0.0693789	-0.0067605	0.0925479	0.169574	0.0997705	0.325657	0.280889
YER003C	PMI40	5	158427	-0.234822	-0.126541	0.00408584	0.0248335	-0.294764	-0.0607724	0.0102796	0.312655	-0.151204	0.108271	-0.028226	-0.099296	0.0192188	-0.271603	-0.00764953	-0.18966	-0.0130756	-0.260554	-0.0760138	-0.276623	0.082894	1.23658
YER004W	FMP52	5	159927	0.0943453	0.141263	-0.00916238	-0.0219636	-0.0875071	-0.0262818	0.109444	-0.0778066	1.05571	-0.377979	-0.335312	-0.296195	-0.377742	-0.672894	-0.231683	-0.386483	-0.0588394	-0.430335	-0.373482	-0.64978	-0.16205	0.740681
YER005W	YND1	5	161496	0.244954	0.0392205	0.0551725	0.104354	0.0455562	-0.0183385	-0.0622243	-0.0169512	-0.0508044	-0.0102306	-0.0681786	-0.136796	0.0119396	-0.0323003	0.012197	-0.0395605	-0.102184	0.0403973	0.194064	0.187269	0.0865589	-0.0852388
YER006W	NUG1	5	163504	-0.295532	0.052555	-0.0091221	0.0477046	-0.133898	-0.0505546	0.0993949	-0.0627948	0.0475502	0.151687	0.0595167	0.0568093	0.207476	-0.0338712	-0.068524	-0.0992013	0.0536364	-0.253986	-0.201702	-0.261058	0.186825	0.249764
YER007W	PAC2	5	165305	-0.594103	-0.0743209	-0.165484	-0.0245707	-0.1272	0.231301	0.252974	0.186148	-0.0332296	0.296065	0.0123346	0.0426622	0.0223354	0.152385	-0.309971	-0.265995	-0.330815	-0.333618	-0.642947	-0.66675	0.122212	1.50542
YER007C-A	TMA20	5	166561	-0.407836	-0.00491355	-0.218514	-0.139473	-0.0159242	-0.128716	0.218008	0.0210842	0.248744	0.306967	0.228861	0.24988	0.084588	-0.163491	0.184236	0.0254716	0.322728	-0.14074	-0.450614	-0.412986	-0.331783	0.558848
YER008C	SEC3	5	169813	-0.164039	-0.223422	-0.117368	-0.028734	0.0702933	-0.00378013	-0.111602	0.0805116	-0.00267176	-0.00465036	0.014299	0.057216	0.130005	0.16907	0.11812	0.133969	0.0470898	0.057932	0.129969	0.18417	0.110189	-0.150973
YER009W	NTF2	5	172303	-0.433103	-0.151195	-0.0694738	-0.0874224	0.0344687	0.0636181	0.275836	0.0978902	0.307835	0.362988	0.316223	0.300291	0.134168	0.0760825	0.0474675	-0.0938443	0.0929977	0.0100334	-0.46071	-0.358362	-0.319156	-0.0203836
YER010C	YER010C	5	172986	-0.48534	0.0054999	-0.163677	-0.141687	-0.107301	0.123377	0.142962	0.0374654	0.153267	0.220989	0.1151	0.0798612	-0.0517455	-0.0896592	-0.102911	-0.233838	0.0423914	-0.221875	-0.577	-0.619611	-0.514429	0.819151
YER011W	TIR1	5	175630	-0.106644	0.29531	-0.00768014	0.0109519	-0.422892	-0.165338	-0.162818	-0.0794392	-0.541741	-0.276165	-0.419727	-0.461819	0.312976	-0.444618	-0.230075	-0.221432	-0.00729824	-0.133548	0.169615	-0.0599861	0.0286019	1.07013
YER012W	PRE1	5	178133	0.030805	0.175689	-0.0498521	0.0171587	-0.0374791	-0.084524	-0.0129665	-0.0668524	-0.142025	-0.0198445	-0.0719198	-0.131456	-0.0411444	-0.0226743	-0.00632396	-0.0258149	0.0206641	-0.0151	0.0287031	0.0719749	-0.0265533	0.0344633
YER013W	PRP22	5	180559	-0.104189	0.275531	0.082335	0.19752	0.00242389	0.36648	0.329455	0.105217	-0.631099	-0.710012	-0.716346	-0.735949	-0.623562	-0.706667	-0.969444	-0.710331	-0.644669	-0.739129	-0.831523	-0.91529	-0.180112	0.543046
YER014W	HEM14	5	183409	-0.214737	0.113072	0.0769853	-0.010026	-0.151584	-0.0051783	0.126999	-0.0694951	-0.0111567	-0.0527958	-0.119941	-0.115617	-0.0555704	-0.27404	-0.172354	-0.249509	0.0292777	-0.328467	-0.294924	-0.458848	-0.0257852	0.581857
YER014C-A	BUD25	5	184215	-0.227939	-0.159829	-0.0182391	-0.0597833	0.121604	0.141992	0.136258	0.0902181	0.138013	0.10065	0.113859	0.143688	0.0629272	0.0150151	0.0432186	-0.117199	0.0278479	0.00603945	-0.133823	-0.269369	-0.070993	-0.186254
YER015W	FAA2	5	185658	-0.569844	-0.499541	-0.607617	-0.717951	-0.53785	-0.449929	-0.402071	-0.463656	0.437127	-0.366395	-0.375341	-0.40654	-0.546899	-0.62234	-0.473065	-0.620892	-0.413004	-0.449023	-0.665545	-0.685926	-0.578761	-0.100683
YER016W	BIM1	5	188794	-0.00168732	-0.0400067	0.0836399	0.159153	0.191546	0.0110062	0.035229	-0.0867603	0.113835	-0.029917	0.094047	0.0719351	0.0986802	0.134665	0.0637986	-0.0435419	-0.0155029	-0.000336944	-0.079215	0.0340424	0.120535	-0.211965
YER017C	AFG3	5	190645	-0.68132	-0.357459	-0.363641	-0.218888	0.177582	0.120036	0.413427	0.197272	0.00425371	0.327282	0.167829	0.302485	0.122355	0.269817	0.158366	-0.0160936	0.126713	0.0270752	-0.279848	-0.473715	-0.170991	0.248566
YER018C	SPC25	5	192291	-0.372955	0.0741243	-0.181801	-0.0536373	-0.121179	-0.0639776	0.403495	-0.0371366	-0.432214	0.234779	0.104733	0.187415	0.158572	-0.0730222	-0.172575	-0.206401	0.109604	-0.220727	-0.261018	-0.417006	0.310797	1.89875
YER019W	ISC1	5	193513	-0.289208	-0.314534	-0.226129	-0.202559	-0.113536	-0.150749	-0.0091055	-0.102638	0.282172	0.251568	0.251438	0.240668	0.16681	0.0998678	0.116116	-0.0326208	0.174765	0.083209	-0.173258	-0.242622	0.0393723	0.334442
YER019C-A	SBH2	5	194406	-0.376792	-0.169685	0.00735015	-0.00358898	0.0595377	0.0768326	0.323633	0.0126081	0.3473	0.34202	0.248075	0.246259	0.112598	-0.056373	0.12437	-0.105576	0.21268	-0.0878975	-0.396222	-0.441568	-0.388956	0.326655
YER020W	GPA2	5	195842	-0.683516	-0.239931	-0.423906	-0.459277	-0.361697	-0.272575	-0.0697222	-0.14885	-0.0696282	0.434348	0.419874	0.361098	0.115218	-0.0358109	0.346657	0.0806818	0.627875	-0.00264318	-0.304328	-0.343488	-0.255809	1.52032
YER021W	RPN3	5	197733	-0.476511	-0.0928036	-0.0918758	-0.11685	0.0227364	0.17023	0.152777	-0.016431	0.055986	0.0778139	0.135284	0.147186	0.0608588	0.146079	-0.298296	-0.2936	-0.185839	-0.146567	-0.624831	-0.43987	-0.230558	0.573636
YER022W	SRB4	5	199843	-0.220189	0.171024	-0.00533633	-0.0520653	0.131354	0.15599	0.351946	-0.171184	0.228993	0.279204	0.268253	0.241904	0.161722	0.0692718	-0.208945	-0.243208	-0.138936	0.0991788	-0.59346	-0.460258	-0.198928	0.0646951
YER023W	PRO3	5	201506	-0.0782762	0.107355	0.00804229	-0.134639	-0.112112	-0.141879	-0.11797	-0.0978344	-0.0741396	0.232603	0.221344	0.178356	0.0885765	0.116554	0.308845	0.155576	0.302693	0.17724	0.136693	0.155555	0.0842074	0.106703
YER024W	YAT2	5	203577	-0.388246	-0.145167	-0.0274487	-0.0483029	-0.182489	-0.0371218	0.178466	-0.0735588	0.278172	0.333124	0.295295	0.236476	0.026934	-0.167156	0.0152784	-0.136597	0.185064	-0.125123	-0.268649	-0.426867	-0.606128	0.712167
YER025W	GCD11	5	206042	-0.591155	-0.125187	-0.314554	-0.240356	-0.109418	0.0834515	0.303406	-0.0829867	0.0662033	0.194789	0.138624	0.107587	-0.0131328	-0.158526	-0.0128476	-0.113668	0.15789	-0.231228	-0.509505	-0.671734	-0.370304	1.16055
YER026C	CHO1	5	208059	-0.524921	-0.0196889	-0.194242	-0.0861949	-0.0167231	0.0209845	0.254743	-0.0821531	0.0756369	0.154383	-0.00135689	0.0250706	-0.010406	-0.182223	0.0779114	0.0561459	0.266845	-0.277207	-0.389607	-0.524858	-0.623901	0.614355
YER027C	GAL83	5	209605	0.0410137	0.189667	0.128683	0.107109	0.019774	-0.0194888	-0.0307462	-0.0225746	-0.0380954	-0.0990313	-0.180247	-0.132065	-0.0288229	-0.167857	-0.0538459	-0.0814593	-0.0758043	-0.122274	-0.00887911	-0.0339866	-0.192953	-0.00875305
YER028C	MIG3	5	211284	0.179996	0.133577	0.176447	0.173002	0.0782097	-0.0233793	-0.0102226	-0.0548664	0.0847646	-0.0367786	-0.049737	-0.0652551	-0.036553	-0.0653887	-0.0972269	-0.157109	-0.136375	0.0370747	-0.0170052	0.105108	-0.0837419	-0.171712
YER029C	SMB1	5	212882	0.0839325	0.0566029	0.0424161	0.0633661	0.0514361	-0.107664	-0.0616109	-0.0841454	0.0719382	-0.0322375	-0.0580144	0.00712495	0.0200636	-0.00934146	0.152372	0.0632652	0.067445	0.0102392	0.0592241	0.130181	-0.0271244	-0.0842548
YER030W	CHZ1	5	213667	0.354673	0.32804	0.204155	0.12037	-0.0630734	-0.0650707	-0.184579	-0.150566	-0.524626	-0.110701	-0.00157327	-0.0863474	0.0623207	-0.0449809	0.152369	0.146915	0.082326	0.190292	0.392788	0.461011	0.347283	-0.069056
YER031C	YPT31	5	214411	-0.397099	-0.233309	-0.140404	-0.054254	0.143198	0.0201273	0.290358	0.0333749	0.237368	0.296373	0.322294	0.303702	0.179588	0.0883826	0.0671496	-0.111594	0.0850669	0.0825559	-0.436023	-0.211334	-0.146434	0.0629552
YER032W	FIR1	5	216378	-0.455915	0.0341902	-0.0865585	-0.0946208	-0.0506002	0.109246	0.193539	-0.0985815	0.102375	0.190212	0.135098	0.119484	-0.00625474	-0.15611	0.0595673	-0.0245734	0.236378	-0.237892	-0.428383	-0.566372	-0.330804	0.780967
YER033C	ZRG8	5	219672	0.20198	0.208495	0.232269	0.16692	0.100239	0.0586547	0.0296934	0.118749	0.032235	-0.0690709	-0.0405738	-0.0375553	-0.00201538	-0.077087	-0.0740606	-0.11921	-0.134684	0.0183298	-0.0218847	0.109149	-0.111162	-0.327669
YER034W	YER034W	5	222124	-0.564184	-0.156926	-0.591065	-0.553245	-0.690171	-0.370314	-0.448301	0.377424	-0.228452	-0.595492	-0.809339	-0.874603	-0.487947	-0.850116	-0.949478	-0.972714	-0.743524	-0.780792	-0.876473	-1.00712	-0.610114	-0.0166315
YER035W	EDC2	5	222857	0.0900906	0.0724277	0.087151	0.0483934	-0.0289772	-0.00478916	-0.0723395	-0.0955716	0.0304523	-0.041197	-0.0639187	-0.03712	0.00893286	-0.0617263	0.0839993	0.0458022	0.0566183	0.0672223	0.206916	0.190851	-0.217071	-0.0540055
YER036C	ARB1	5	224283	-0.404905	-0.131462	-0.175752	-0.237597	-0.267922	-0.15256	0.116413	-0.197067	0.290316	0.163048	0.126759	0.0630488	-0.047675	-0.21178	0.0865853	-0.156219	0.299048	-0.216967	-0.333727	-0.5083	-0.444982	0.739649
YER037W	PHM8	5	226371	-0.749162	-0.217669	-0.270463	-0.246221	0.204563	0.218896	0.391883	0.0784233	0.353846	0.257074	0.2443	0.250399	0.0862762	0.00805375	-0.0734498	-0.226325	-0.136599	0.168589	-0.32074	-0.0474593	-0.202388	-0.296157
YER038C	KRE29	5	227555	-0.913542	-0.29052	-0.269566	-0.173702	0.337206	0.303949	0.479378	0.332043	0.31868	-0.20209	-0.217242	-0.181306	-0.240758	-0.273818	-0.112756	-0.22075	-0.125268	-0.415459	-0.499973	-0.465884	-0.448726	-0.358371
YER039C	HVG1	5	228830	-0.353682	-0.102498	-0.14325	-0.104507	-0.0547146	-0.0795672	0.238582	-0.223987	0.272009	0.308372	0.277477	0.272769	0.0342414	-0.0806679	0.0649893	-0.0417974	0.263496	-0.0364051	-0.327628	-0.339498	-0.4461	0.660634
YER039C-A	YER039C-A	5	229372	-0.289784	-0.0386662	-0.123608	-0.090524	-0.0722708	-0.169285	0.00796745	-0.0955678	0.0531809	0.162857	0.086101	0.0275749	0.0737186	0.0385205	0.152553	0.0493903	0.235494	-0.0928458	-0.107819	-0.0664146	-0.469448	0.426327
YER040W	GLN3	5	230891	-0.313509	-0.160858	-0.0635159	0.0235118	0.300079	0.263134	0.292614	0.24359	0.261092	-0.00231981	0.00944274	-0.00957328	-0.137041	-0.143949	0.0101994	-0.166721	0.01941	-0.169426	-0.278354	-0.242721	-0.322574	-0.139075
YER041W	YEN1	5	233600	-0.100122	-0.00786165	-0.0988805	-0.0155493	0.0733167	0.0449468	-0.027999	0.00553935	-0.0171081	-0.0604629	-0.0161483	0.0265124	0.106799	0.0384326	0.110814	0.0379123	0.0861974	0.0164366	0.0460249	-0.0248256	0.156598	-0.200764
YER042W	MXR1	5	235214	-0.474793	0.102502	-0.143779	-0.0459638	-0.12879	0.157715	0.182715	-0.108827	-0.0440966	0.0051917	-0.0579975	-0.118327	-0.0423681	-0.531127	-0.108203	-0.193261	0.0418575	-0.344767	-0.415261	-0.580775	-0.442688	1.52143
YER043C	SAH1	5	236444	-0.313452	-0.0395569	-0.0851382	-0.144676	0.138714	0.061182	0.352792	-0.095189	0.39986	0.442293	0.443461	0.432388	0.189234	0.185719	-0.215821	-0.308115	-0.189278	0.191796	-0.786176	-0.322253	-0.36961	-0.0130356
YER044C	ERG28	5	237793	-0.613523	-0.0181531	-0.00348221	0.0272215	-0.138956	0.0768131	0.250494	-0.247349	-0.0456165	0.199412	0.0732115	0.0868824	0.205095	-0.0150499	-0.227555	-0.164781	-0.0809588	-0.305473	-0.481994	-0.664798	-0.174448	1.57098
YER044C-A	MEI4	5	239117	0.26625	0.0860044	0.111691	0.155316	0.0949047	0.0420729	-0.0303338	0.0518683	0.0725728	-0.315977	-0.149317	-0.112275	-0.0960253	-0.0797335	-0.111768	-0.16344	-0.126309	0.067142	0.083392	0.239306	0.107003	-0.258187
YER045C	ACA1	5	240766	0.0210019	0.115747	0.0796648	0.042294	0.0180173	0.0148434	-0.0630061	-0.0907802	0.0298278	0.0357492	0.098197	0.0798798	0.119315	0.0631926	-0.189339	-0.140459	-0.140788	0.150545	-0.0649308	0.222794	-0.0045225	-0.22315
YER046W	SPO73	5	243395	-0.489029	-0.170251	-0.304703	-0.381442	-0.157784	-0.100633	0.123048	-0.314464	0.130479	0.341552	0.388208	0.347593	0.152069	-0.0260051	0.36021	0.216312	0.562546	0.120584	-0.100575	-0.200277	-0.295027	0.469193
YER047C	SAP1	5	245156	-0.0390627	-0.0145234	0.0694352	0.121141	-0.00797198	-0.07779	0.0193495	0.180241	0.0733195	0.0838182	0.0126512	0.00713749	0.070091	-0.073439	0.0015474	-0.175563	-0.119815	0.0230222	0.0263481	0.0903405	-0.0791686	0.128061
YER048C	CAJ1	5	247569	-0.0958381	-0.0620411	-0.0136811	-0.134454	0.00843755	-0.058002	-0.0275881	-0.114751	0.124748	0.118381	0.148662	0.016654	-0.102921	0.0448766	0.12906	-0.0115535	0.136277	0.108667	-0.0401285	-0.0125021	-0.300446	-0.108412
YER048W-A	ISD11	5	250860	-0.603826	-0.058946	-0.252027	-0.130559	-0.124938	0.296995	0.400353	0.0279928	0.209623	0.220918	0.119798	0.118519	-0.169515	-0.285353	-0.122944	-0.263852	0.148504	-0.3563	-0.646711	-0.841243	-0.486162	1.01396
YER049W	TPA1	5	252695	-0.263297	0.18372	0.0167766	0.00450473	-0.0792858	0.0435853	0.132289	-0.0313315	0.0979368	-0.0772193	-0.0432064	-0.0323916	-0.0463982	-0.303487	-0.291384	-0.306661	-0.075184	-0.379465	-0.585381	-0.595187	-0.223066	0.587713
[truncated: 4,601 more rows]
